# Supplementary material for: Poly[tris­(μ3-2-amino­ethane­sulfonato)­cobalt(II)potassium]
Source: Acta Crystallogr Sect E Struct Rep Online. 2011 Sep 30;67(Pt 10):m1466–7. doi: 10.1107/S1600536811039390 (PMC3201518; doi:10.1107/S1600536811039390)
Supplement: Supplementary file 1 [file e-67-m1466-sup1.cif]

##############################################################################
#                                                                            #
# This CIF contains the data in a paper accepted for publication in          #
# Acta Crystallographica Section E. It conforms to the requirements of       #
# Notes for Authors for Acta Crystallographica Section E, and has been       #
# peer reviewed under the auspices of the IUCr Commission on Journals.       #
#                                                                            #
# Full details of the Crystallographic Information File format               #
# are given in the paper "The Crystallographic Information File (CIF):       #
# a New Standard Archive File for Crystallography" by S. R. Hall, F. H.      #
# Allen and I. D. Brown [Acta Cryst. (1991), A47, 655-685].                  #
#                                                                            #
# The current version of the core CIF dictionary is obtainable from          #
# ftp://ftp.iucr.org/pub/cif_core.dic.                                       #
#                                                                            #
# Software is freely available for graphical display of the structure(s)     #
# in this CIF. For information consult the CIF software page                 #
# http://www.iucr.org/resources/cif/software.                                #
#                                                                            #
# This file may be used for bona fide research purposes within the           #
# scientific community so long as proper attribution is given to the journal # 
# article from which it was obtained.                                        #
#                                                                            #
##############################################################################
data_I
_audit_creation_method     SHELXL-97
_chemical_name_systematic
;
Poly[tris(\m~3~-2-aminoethanesulfonato)cobalt(II)potassium]
;
_chemical_name_common     ?
_chemical_formula_moiety     ' C6 H18 Co K N3 O9 S3'
_chemical_formula_sum     'C6 H18 Co K N3 O9 S3'
_chemical_formula_iupac     '[Co K (C2 H6 N O3 S)3]'
_chemical_formula_weight     470.44
_chemical_melting_point     ?
_symmetry_cell_setting     orthorhombic
_symmetry_space_group_name_H-M     'P n a 21'
_symmetry_space_group_name_Hall     'P 2c -2n'
loop_
    _symmetry_equiv_pos_as_xyz
    'x, y, z'
    '-x, -y, z+1/2'
    'x+1/2, -y+1/2, z'
    '-x+1/2, y+1/2, z+1/2'
_cell_length_a     10.6901(19)
_cell_length_b     15.669(3)
_cell_length_c     9.6094(17)
_cell_angle_alpha     90.00
_cell_angle_beta     90.00
_cell_angle_gamma     90.00
_cell_volume     1609.6(5)
_cell_formula_units_Z     4
_cell_measurement_reflns_used     7233
_cell_measurement_theta_min     2.49
_cell_measurement_theta_max     28.12
_cell_measurement_temperature     296(2)
_exptl_crystal_description     block
_exptl_crystal_colour     red
_exptl_crystal_size_max     0.26
_exptl_crystal_size_mid     0.22
_exptl_crystal_size_min     0.14
_exptl_crystal_density_diffrn     1.941
_exptl_crystal_density_meas     ?
_exptl_crystal_density_method     'not measured'
_exptl_crystal_F_000     964
_exptl_absorpt_coefficient_mu     1.761
_exptl_absorpt_correction_type     multi-scan
_exptl_absorpt_process_details     '(SADABS; Bruker, 1999)'
_exptl_absorpt_correction_T_min     0.6574
_exptl_absorpt_correction_T_max     0.7906
_exptl_special_details     ?
_diffrn_ambient_temperature     296(2)
_diffrn_radiation_type     MoK\a
_diffrn_radiation_wavelength     0.71073
_diffrn_radiation_source     'fine-focus sealed tube'
_diffrn_radiation_monochromator     graphite
_diffrn_measurement_device_type     'Bruker SMART CCD area-detector'
_diffrn_measurement_method     '\f and \w'
_diffrn_detector_area_resol_mean     ?
_diffrn_reflns_number     10792
_diffrn_reflns_av_R_equivalents     0.0273
_diffrn_reflns_av_sigmaI/netI     0.0312
_diffrn_reflns_theta_min     2.31
_diffrn_reflns_theta_max     27.00
_diffrn_reflns_theta_full     27.00
_diffrn_measured_fraction_theta_max     0.999
_diffrn_measured_fraction_theta_full     0.999
_diffrn_reflns_limit_h_min     -13
_diffrn_reflns_limit_h_max     13
_diffrn_reflns_limit_k_min     -20
_diffrn_reflns_limit_k_max     20
_diffrn_reflns_limit_l_min     -11
_diffrn_reflns_limit_l_max     12
_diffrn_standards_number     0
_diffrn_standards_interval_count     0
_diffrn_standards_interval_time     0
_diffrn_standards_decay_%     0
_refine_special_details
;
Refinement of <i>F</i>^2^ against ALL reflections. The weighted <i>R</i>-factor
<i>wR</i> and goodness of fit <i>S</i> are based on <i>F</i>^2^, conventional
<i>R</i>-factors <i>R</i> are based on <i>F</i>, with <i>F</i> set to zero for
negative <i>F</i>^2^. The threshold expression of <i>F</i>^2^ >
\s(<i>F</i>^2^) is used only for calculating <i>R</i>-factors(gt) <i>etc</i>.
and is not relevant to the choice of reflections for refinement.
<i>R</i>-factors based on <i>F</i>^2^ are statistically about twice as large
as those based on <i>F</i>, and <i>R</i>- factors based on ALL data will be
even larger.
;
_reflns_number_total     3386
_reflns_number_gt     3146
_reflns_threshold_expression     I>2sigma(I)
_refine_ls_structure_factor_coef     Fsqd
_refine_ls_matrix_type     full
_refine_ls_R_factor_all     0.0270
_refine_ls_R_factor_gt     0.0241
_refine_ls_wR_factor_gt     0.0560
_refine_ls_wR_factor_ref     0.0577
_refine_ls_goodness_of_fit_ref     1.020
_refine_ls_restrained_S_all     1.019
_refine_ls_number_reflns     3386
_refine_ls_number_parameters     208
_refine_ls_number_restraints     1
_refine_ls_hydrogen_treatment     constr
_refine_ls_weighting_scheme     calc
_refine_ls_weighting_details
         'calc w=1/[\s^2^(Fo^2^)+(0.0303P)^2^+0.0000P] where P=(Fo^2^+2Fc^2^)/3'
_atom_sites_solution_hydrogens     geom
_atom_sites_solution_primary     direct
_atom_sites_solution_secondary     difmap
_refine_ls_shift/su_max     0.001
_refine_ls_shift/su_mean     0.000
_refine_diff_density_max     0.215
_refine_diff_density_min     -0.325
_refine_ls_extinction_method     none
_refine_ls_extinction_coef     ?
_refine_ls_abs_structure_details     'Flack (1983), 1528 Friedel pairs'
_refine_ls_abs_structure_Flack     0.020(13)
loop_
    _atom_type_symbol
    _atom_type_description
    _atom_type_scat_dispersion_real
    _atom_type_scat_dispersion_imag
    _atom_type_scat_source
    'C' 'C' 0.0033 0.0016
                         'International Tables Vol C Tables 4.2.6.8 and 6.1.1.4'
    'H' 'H' 0.0000 0.0000
                         'International Tables Vol C Tables 4.2.6.8 and 6.1.1.4'
    'N' 'N' 0.0061 0.0033
                         'International Tables Vol C Tables 4.2.6.8 and 6.1.1.4'
    'O' 'O' 0.0106 0.0060
                         'International Tables Vol C Tables 4.2.6.8 and 6.1.1.4'
    'S' 'S' 0.1246 0.1234
                         'International Tables Vol C Tables 4.2.6.8 and 6.1.1.4'
    'Co' 'Co' 0.3494 0.9721
                         'International Tables Vol C Tables 4.2.6.8 and 6.1.1.4'
    'K' 'K' 0.2009 0.2494
                         'International Tables Vol C Tables 4.2.6.8 and 6.1.1.4'
_computing_data_collection     'SMART (Bruker, 1999)'
_computing_cell_refinement     'SAINT (Bruker, 1999)'
_computing_data_reduction     'SAINT (Bruker, 1999)'
_computing_structure_solution     'SHELXS97 (Sheldrick, 2008)'
_computing_structure_refinement     'SHELXL97 (Sheldrick, 2008)'
_computing_molecular_graphics     'SHELXTL (Sheldrick, 2008)'
_computing_publication_material     'SHELXTL (Sheldrick, 2008)'
loop_
    _atom_site_type_symbol
    _atom_site_label
    _atom_site_fract_x
    _atom_site_fract_y
    _atom_site_fract_z
    _atom_site_U_iso_or_equiv
    _atom_site_adp_type
    _atom_site_calc_flag
    _atom_site_refinement_flags
    _atom_site_occupancy
    _atom_site_symmetry_multiplicity
    _atom_site_disorder_assembly
    _atom_site_disorder_group
    Co Co1 0.11671(3) 0.758726(19) 0.15941(5) 0.02649(9) Uani d . 1 1 . .
    S S1 0.02451(5) 0.93821(4) 0.02671(7) 0.02606(14) Uani d . 1 1 . .
    S S2 0.01351(6) 0.72499(4) 0.46938(7) 0.02860(14) Uani d . 1 1 . .
    S S3 0.02648(6) 0.60549(4) -0.04504(7) 0.02819(14) Uani d . 1 1 . .
    O O1 -0.00760(15) 0.85153(11) 0.0747(2) 0.0323(4) Uani d . 1 1 . .
    O O4 -0.01485(17) 0.75606(12) 0.3275(2) 0.0354(5) Uani d . 1 1 . .
    C C1 0.1093(2) 0.98601(17) 0.1650(4) 0.0370(6) Uani d . 1 1 . .
    H H1A 0.1248 1.0453 0.1416 0.044 Uiso calc R 1 1 . .
    H H1B 0.0575 0.9852 0.2479 0.044 Uiso calc R 1 1 . .
    O O7 -0.00597(15) 0.66745(11) 0.0653(2) 0.0341(4) Uani d . 1 1 . .
    N N3 0.2342(2) 0.76329(15) -0.0215(3) 0.0352(5) Uani d . 1 1 . .
    H H3A 0.2121 0.8104 -0.0691 0.042 Uiso calc R 1 1 . .
    H H3B 0.3127 0.7721 0.0091 0.042 Uiso calc R 1 1 . .
    O O9 -0.08429(17) 0.57634(13) -0.1176(2) 0.0405(5) Uani d . 1 1 . .
    O O6 -0.10014(17) 0.70601(14) 0.5464(2) 0.0435(5) Uani d . 1 1 . .
    O O5 0.09764(18) 0.78116(13) 0.5428(2) 0.0410(5) Uani d . 1 1 . .
    N N2 0.2285(2) 0.65745(15) 0.2430(3) 0.0353(5) Uani d . 1 1 . .
    H H2A 0.2123 0.6108 0.1915 0.042 Uiso calc R 1 1 . .
    H H2B 0.3089 0.6714 0.2269 0.042 Uiso calc R 1 1 . .
    N N1 0.2190(2) 0.85854(15) 0.2622(3) 0.0406(6) Uani d . 1 1 . .
    H H1C 0.1828 0.8664 0.3458 0.049 Uiso calc R 1 1 . .
    H H1D 0.2964 0.8383 0.2785 0.049 Uiso calc R 1 1 . .
    O O2 0.10597(16) 0.93593(13) -0.0947(2) 0.0335(4) Uani d . 1 1 . .
    O O3 -0.08694(16) 0.98967(12) 0.0079(2) 0.0372(5) Uani d . 1 1 . .
    O O8 0.10532(17) 0.53775(12) 0.0077(2) 0.0400(5) Uani d . 1 1 . .
    C C2 0.2341(2) 0.94364(17) 0.1992(3) 0.0358(7) Uani d . 1 1 . .
    H H2C 0.2828 0.9383 0.1144 0.043 Uiso calc R 1 1 . .
    H H2D 0.2803 0.9799 0.2628 0.043 Uiso calc R 1 1 . .
    C C4 0.2203(3) 0.6309(2) 0.3918(3) 0.0405(7) Uani d . 1 1 . .
    H H4A 0.2601 0.5756 0.4027 0.049 Uiso calc R 1 1 . .
    H H4B 0.2658 0.6716 0.4486 0.049 Uiso calc R 1 1 . .
    C C5 0.2410(2) 0.69305(19) -0.1240(3) 0.0388(7) Uani d . 1 1 . .
    H H5A 0.2858 0.6455 -0.0830 0.047 Uiso calc R 1 1 . .
    H H5B 0.2882 0.7122 -0.2044 0.047 Uiso calc R 1 1 . .
    C C6 0.1144(3) 0.6630(2) -0.1711(3) 0.0400(7) Uani d . 1 1 . .
    H H6A 0.1253 0.6269 -0.2522 0.048 Uiso calc R 1 1 . .
    H H6B 0.0660 0.7123 -0.1998 0.048 Uiso calc R 1 1 . .
    C C3 0.0887(3) 0.62542(17) 0.4424(3) 0.0391(7) Uani d . 1 1 . .
    H H3C 0.0881 0.5940 0.5294 0.047 Uiso calc R 1 1 . .
    H H3D 0.0403 0.5929 0.3755 0.047 Uiso calc R 1 1 . .
    K K1 -0.25179(5) 0.58729(4) -0.34300(7) 0.03377(13) Uani d . 1 1 . .
loop_
    _atom_site_aniso_label
    _atom_site_aniso_U_11
    _atom_site_aniso_U_22
    _atom_site_aniso_U_33
    _atom_site_aniso_U_12
    _atom_site_aniso_U_13
    _atom_site_aniso_U_23
    Co1 0.02482(16) 0.02763(16) 0.02701(17) -0.00158(13) -0.00214(15)
                                                                     0.00258(18)
    S1 0.0264(3) 0.0271(3) 0.0247(3) 0.0020(2) 0.0012(3) 0.0002(3)
    S2 0.0305(3) 0.0299(3) 0.0255(3) -0.0029(3) -0.0005(3) 0.0035(3)
    S3 0.0263(3) 0.0273(3) 0.0310(3) -0.0002(2) -0.0040(3) -0.0012(3)
    O1 0.0275(9) 0.0322(9) 0.0373(11) -0.0025(8) -0.0026(8) 0.0060(9)
    O4 0.0347(10) 0.0446(12) 0.0269(10) 0.0049(9) -0.0010(8) 0.0091(9)
    C1 0.0433(14) 0.0354(13) 0.0324(15) 0.0022(12) -0.0045(13) -0.0100(16)
    O7 0.0277(9) 0.0327(10) 0.0419(12) -0.0020(8) 0.0015(8) -0.0095(9)
    N3 0.0294(11) 0.0359(12) 0.0403(14) -0.0045(9) 0.0053(10) 0.0031(11)
    O9 0.0356(11) 0.0411(11) 0.0448(13) -0.0029(9) -0.0125(9) -0.0060(10)
    O6 0.0357(10) 0.0525(13) 0.0424(12) -0.0065(9) 0.0102(9) 0.0090(11)
    O5 0.0464(11) 0.0388(11) 0.0378(12) -0.0084(9) -0.0056(9) -0.0048(10)
    N2 0.0315(12) 0.0382(13) 0.0362(15) 0.0055(10) -0.0006(10) 0.0017(11)
    N1 0.0420(13) 0.0383(13) 0.0416(14) -0.0097(11) -0.0125(11) 0.0057(12)
    O2 0.0372(10) 0.0369(11) 0.0262(10) 0.0008(8) 0.0059(8) 0.0018(8)
    O3 0.0343(10) 0.0384(11) 0.0388(12) 0.0092(8) 0.0005(8) 0.0011(9)
    O8 0.0388(11) 0.0319(10) 0.0492(14) 0.0076(8) -0.0064(9) 0.0028(10)
    C2 0.0349(15) 0.0383(15) 0.0343(16) -0.0077(12) -0.0045(11) -0.0006(12)
    C4 0.0419(16) 0.0382(16) 0.0414(18) 0.0080(13) -0.0072(13) 0.0039(13)
    C5 0.0349(15) 0.0422(17) 0.0395(17) 0.0007(13) 0.0072(12) 0.0031(14)
    C6 0.0484(17) 0.0439(17) 0.0277(16) -0.0019(14) -0.0015(12) -0.0001(13)
    C3 0.0534(18) 0.0281(14) 0.0357(17) 0.0001(12) -0.0019(14) 0.0061(13)
    K1 0.0351(3) 0.0354(3) 0.0309(3) -0.0048(2) -0.0014(3) 0.0009(3)
_geom_special_details
;
All e.s.d.'s (except the e.s.d. in the dihedral angle between two l.s. planes)
are estimated using the full covariance matrix. The cell e.s.d.'s are taken
into account individually in the estimation of e.s.d.'s in distances, angles
and torsion angles; correlations between e.s.d.'s in cell parameters are only
used when they are defined by crystal symmetry. An approximate (isotropic)
treatment of cell e.s.d.'s is used for estimating e.s.d.'s involving l.s.
planes.
;
loop_
    _geom_bond_atom_site_label_1
    _geom_bond_atom_site_label_2
    _geom_bond_site_symmetry_2
    _geom_bond_distance
    _geom_bond_publ_flag
    Co1 O1 . 2.1316(18) y
    Co1 O7 . 2.1411(18) y
    Co1 O4 . 2.142(2) y
    Co1 N2 . 2.143(2) y
    Co1 N3 . 2.146(2) y
    Co1 N1 . 2.149(2) y
    S1 O3 . 1.4500(18) ?
    S1 O2 . 1.4567(19) ?
    S1 O1 . 1.4748(18) ?
    S1 C1 . 1.775(3) ?
    S2 O5 . 1.443(2) ?
    S2 O6 . 1.4533(19) ?
    S2 O4 . 1.479(2) ?
    S2 C3 . 1.774(3) ?
    S3 O8 . 1.4472(19) ?
    S3 O9 . 1.4482(19) ?
    S3 O7 . 1.479(2) ?
    S3 C6 . 1.778(3) ?
    C1 C2 . 1.525(4) ?
    C1 H1A . 0.9700 ?
    C1 H1B . 0.9700 ?
    N3 C5 . 1.479(4) ?
    N3 H3A . 0.9000 ?
    N3 H3B . 0.9000 ?
    O9 K1 . 2.816(2) ?
    O6 K1 1_556 2.687(2) ?
    O5 K1 3_566 2.8361(19) ?
    N2 C4 . 1.492(4) ?
    N2 H2A . 0.9000 ?
    N2 H2B . 0.9000 ?
    N1 C2 . 1.473(4) ?
    N1 H1C . 0.9000 ?
    N1 H1D . 0.9000 ?
    O2 K1 3_565 2.8522(19) ?
    O3 K1 4_455 2.7140(19) ?
    O8 K1 2_565 2.8893(19) ?
    C2 H2C . 0.9700 ?
    C2 H2D . 0.9700 ?
    C4 C3 . 1.491(4) ?
    C4 H4A . 0.9700 ?
    C4 H4B . 0.9700 ?
    C5 C6 . 1.503(4) ?
    C5 H5A . 0.9700 ?
    C5 H5B . 0.9700 ?
    C6 H6A . 0.9700 ?
    C6 H6B . 0.9700 ?
    C3 H3C . 0.9700 ?
    C3 H3D . 0.9700 ?
    K1 O6 1_554 2.687(2) y
    K1 O3 4_444 2.7140(19) y
    K1 O5 3_464 2.8361(19) y
    K1 O2 3_465 2.8522(19) y
    K1 O8 2_564 2.8893(19) y
    K1 O9 . 2.816(2) y
loop_
    _geom_angle_atom_site_label_1
    _geom_angle_atom_site_label_2
    _geom_angle_atom_site_label_3
    _geom_angle_site_symmetry_1
    _geom_angle_site_symmetry_3
    _geom_angle
    _geom_angle_publ_flag
    O1 Co1 O7 . . 84.97(7) ?
    O1 Co1 O4 . . 83.80(7) ?
    O7 Co1 O4 . . 84.46(7) ?
    O1 Co1 N2 . . 174.95(8) ?
    O7 Co1 N2 . . 90.31(8) ?
    O4 Co1 N2 . . 93.97(8) ?
    O1 Co1 N3 . . 91.86(9) ?
    O7 Co1 N3 . . 92.19(8) ?
    O4 Co1 N3 . . 174.73(8) ?
    N2 Co1 N3 . . 90.11(9) ?
    O1 Co1 N1 . . 89.78(8) ?
    O7 Co1 N1 . . 172.81(8) ?
    O4 Co1 N1 . . 90.10(9) ?
    N2 Co1 N1 . . 94.76(10) ?
    N3 Co1 N1 . . 92.89(9) ?
    O3 S1 O2 . . 113.88(12) ?
    O3 S1 O1 . . 111.10(11) ?
    O2 S1 O1 . . 111.52(12) ?
    O3 S1 C1 . . 106.18(12) ?
    O2 S1 C1 . . 107.75(13) ?
    O1 S1 C1 . . 105.88(13) ?
    O5 S2 O6 . . 113.38(13) ?
    O5 S2 O4 . . 112.20(13) ?
    O6 S2 O4 . . 111.44(12) ?
    O5 S2 C3 . . 108.98(13) ?
    O6 S2 C3 . . 105.87(13) ?
    O4 S2 C3 . . 104.34(14) ?
    O8 S3 O9 . . 114.43(12) ?
    O8 S3 O7 . . 111.54(13) ?
    O9 S3 O7 . . 111.12(12) ?
    O8 S3 C6 . . 107.61(13) ?
    O9 S3 C6 . . 105.31(14) ?
    O7 S3 C6 . . 106.24(13) ?
    S1 O1 Co1 . . 127.05(10) ?
    S2 O4 Co1 . . 124.53(11) ?
    C2 C1 S1 . . 115.1(2) ?
    C2 C1 H1A . . 108.5 ?
    S1 C1 H1A . . 108.5 ?
    C2 C1 H1B . . 108.5 ?
    S1 C1 H1B . . 108.5 ?
    H1A C1 H1B . . 107.5 ?
    S3 O7 Co1 . . 126.71(10) ?
    C5 N3 Co1 . . 122.94(17) ?
    C5 N3 H3A . . 106.6 ?
    Co1 N3 H3A . . 106.6 ?
    C5 N3 H3B . . 106.6 ?
    Co1 N3 H3B . . 106.6 ?
    H3A N3 H3B . . 106.6 ?
    S3 O9 K1 . . 150.60(13) ?
    S2 O6 K1 . 1_556 147.95(13) ?
    S2 O5 K1 . 3_566 170.53(14) ?
    C4 N2 Co1 . . 122.22(18) ?
    C4 N2 H2A . . 106.8 ?
    Co1 N2 H2A . . 106.8 ?
    C4 N2 H2B . . 106.8 ?
    Co1 N2 H2B . . 106.8 ?
    H2A N2 H2B . . 106.6 ?
    C2 N1 Co1 . . 121.71(18) ?
    C2 N1 H1C . . 106.9 ?
    Co1 N1 H1C . . 106.9 ?
    C2 N1 H1D . . 106.9 ?
    Co1 N1 H1D . . 106.9 ?
    H1C N1 H1D . . 106.7 ?
    S1 O2 K1 . 3_565 172.74(12) ?
    S1 O3 K1 . 4_455 140.30(12) ?
    S3 O8 K1 . 2_565 170.75(13) ?
    N1 C2 C1 . . 112.7(2) ?
    N1 C2 H2C . . 109.0 ?
    C1 C2 H2C . . 109.0 ?
    N1 C2 H2D . . 109.0 ?
    C1 C2 H2D . . 109.0 ?
    H2C C2 H2D . . 107.8 ?
    C3 C4 N2 . . 112.6(2) ?
    C3 C4 H4A . . 109.1 ?
    N2 C4 H4A . . 109.1 ?
    C3 C4 H4B . . 109.1 ?
    N2 C4 H4B . . 109.1 ?
    H4A C4 H4B . . 107.8 ?
    N3 C5 C6 . . 112.9(2) ?
    N3 C5 H5A . . 109.0 ?
    C6 C5 H5A . . 109.0 ?
    N3 C5 H5B . . 109.0 ?
    C6 C5 H5B . . 109.0 ?
    H5A C5 H5B . . 107.8 ?
    C5 C6 S3 . . 115.5(2) ?
    C5 C6 H6A . . 108.4 ?
    S3 C6 H6A . . 108.4 ?
    C5 C6 H6B . . 108.4 ?
    S3 C6 H6B . . 108.4 ?
    H6A C6 H6B . . 107.5 ?
    C4 C3 S2 . . 115.1(2) ?
    C4 C3 H3C . . 108.5 ?
    S2 C3 H3C . . 108.5 ?
    C4 C3 H3D . . 108.5 ?
    S2 C3 H3D . . 108.5 ?
    H3C C3 H3D . . 107.5 ?
    O6 K1 O3 1_554 4_444 124.38(7) ?
    O6 K1 O9 1_554 . 87.87(6) ?
    O3 K1 O9 4_444 . 140.88(6) ?
    O6 K1 O5 1_554 3_464 71.71(6) ?
    O3 K1 O5 4_444 3_464 81.07(6) ?
    O9 K1 O5 . 3_464 134.66(7) ?
    O6 K1 O2 1_554 3_465 137.80(7) ?
    O3 K1 O2 4_444 3_465 91.78(6) ?
    O9 K1 O2 . 3_465 71.81(6) ?
    O5 K1 O2 3_464 3_465 96.53(6) ?
    O6 K1 O8 1_554 2_564 86.91(7) ?
    O3 K1 O8 4_444 2_564 72.54(6) ?
    O9 K1 O8 . 2_564 89.77(6) ?
    O5 K1 O8 3_464 2_564 127.47(7) ?
    O2 K1 O8 3_465 2_564 128.14(6) ?
loop_
    _geom_torsion_atom_site_label_1
    _geom_torsion_atom_site_label_2
    _geom_torsion_atom_site_label_3
    _geom_torsion_atom_site_label_4
    _geom_torsion_site_symmetry_1
    _geom_torsion_site_symmetry_2
    _geom_torsion_site_symmetry_3
    _geom_torsion_site_symmetry_4
    _geom_torsion
    _geom_torsion_publ_flag
    O3 S1 O1 Co1 . . . . -165.99(13) ?
    O2 S1 O1 Co1 . . . . 65.79(17) ?
    C1 S1 O1 Co1 . . . . -51.14(17) ?
    O7 Co1 O1 S1 . . . . -148.59(16) ?
    O4 Co1 O1 S1 . . . . 126.45(16) ?
    N2 Co1 O1 S1 . . . . -169.5(9) ?
    N3 Co1 O1 S1 . . . . -56.56(16) ?
    N1 Co1 O1 S1 . . . . 36.33(17) ?
    O5 S2 O4 Co1 . . . . 69.55(17) ?
    O6 S2 O4 Co1 . . . . -162.09(13) ?
    C3 S2 O4 Co1 . . . . -48.29(17) ?
    O1 Co1 O4 S2 . . . . -159.21(15) ?
    O7 Co1 O4 S2 . . . . 115.26(15) ?
    N2 Co1 O4 S2 . . . . 25.34(16) ?
    N3 Co1 O4 S2 . . . . 166.0(8) ?
    N1 Co1 O4 S2 . . . . -69.44(15) ?
    O3 S1 C1 C2 . . . . -177.7(2) ?
    O2 S1 C1 C2 . . . . -55.3(3) ?
    O1 S1 C1 C2 . . . . 64.1(2) ?
    O8 S3 O7 Co1 . . . . 71.69(17) ?
    O9 S3 O7 Co1 . . . . -159.33(13) ?
    C6 S3 O7 Co1 . . . . -45.30(17) ?
    O1 Co1 O7 S3 . . . . 117.83(15) ?
    O4 Co1 O7 S3 . . . . -157.93(15) ?
    N2 Co1 O7 S3 . . . . -63.97(16) ?
    N3 Co1 O7 S3 . . . . 26.15(16) ?
    N1 Co1 O7 S3 . . . . 161.1(7) ?
    O1 Co1 N3 C5 . . . . -108.5(2) ?
    O7 Co1 N3 C5 . . . . -23.5(2) ?
    O4 Co1 N3 C5 . . . . -73.9(9) ?
    N2 Co1 N3 C5 . . . . 66.8(2) ?
    N1 Co1 N3 C5 . . . . 161.6(2) ?
    O8 S3 O9 K1 . . . . -136.5(2) ?
    O7 S3 O9 K1 . . . . 96.0(3) ?
    C6 S3 O9 K1 . . . . -18.6(3) ?
    O5 S2 O6 K1 . . . 1_556 -123.5(2) ?
    O4 S2 O6 K1 . . . 1_556 108.8(2) ?
    C3 S2 O6 K1 . . . 1_556 -4.1(3) ?
    O6 S2 O5 K1 . . . 3_566 -103.3(8) ?
    O4 S2 O5 K1 . . . 3_566 24.0(8) ?
    C3 S2 O5 K1 . . . 3_566 139.1(8) ?
    O1 Co1 N2 C4 . . . . -81.5(11) ?
    O7 Co1 N2 C4 . . . . -102.3(2) ?
    O4 Co1 N2 C4 . . . . -17.8(2) ?
    N3 Co1 N2 C4 . . . . 165.5(2) ?
    N1 Co1 N2 C4 . . . . 72.6(2) ?
    O1 Co1 N1 C2 . . . . -34.1(2) ?
    O7 Co1 N1 C2 . . . . -77.2(8) ?
    O4 Co1 N1 C2 . . . . -117.9(2) ?
    N2 Co1 N1 C2 . . . . 148.1(2) ?
    N3 Co1 N1 C2 . . . . 57.7(2) ?
    O3 S1 O2 K1 . . . 3_565 -91.5(9) ?
    O1 S1 O2 K1 . . . 3_565 35.3(9) ?
    C1 S1 O2 K1 . . . 3_565 151.0(9) ?
    O2 S1 O3 K1 . . . 4_455 -149.88(15) ?
    O1 S1 O3 K1 . . . 4_455 83.18(19) ?
    C1 S1 O3 K1 . . . 4_455 -31.5(2) ?
    O9 S3 O8 K1 . . . 2_565 -114.2(7) ?
    O7 S3 O8 K1 . . . 2_565 13.0(8) ?
    C6 S3 O8 K1 . . . 2_565 129.1(7) ?
    Co1 N1 C2 C1 . . . . 56.8(3) ?
    S1 C1 C2 N1 . . . . -69.4(3) ?
    Co1 N2 C4 C3 . . . . 43.5(3) ?
    Co1 N3 C5 C6 . . . . 49.2(3) ?
    N3 C5 C6 S3 . . . . -71.0(3) ?
    O8 S3 C6 C5 . . . . -52.0(3) ?
    O9 S3 C6 C5 . . . . -174.4(2) ?
    O7 S3 C6 C5 . . . . 67.6(2) ?
    N2 C4 C3 S2 . . . . -73.2(3) ?
    O5 S2 C3 C4 . . . . -45.3(3) ?
    O6 S2 C3 C4 . . . . -167.6(2) ?
    O4 S2 C3 C4 . . . . 74.7(2) ?
    S3 O9 K1 O6 . . . 1_554 4.6(3) ?
    S3 O9 K1 O3 . . . 4_444 152.8(2) ?
    S3 O9 K1 O5 . . . 3_464 -56.8(3) ?
    S3 O9 K1 O2 . . . 3_465 -137.8(3) ?
    S3 O9 K1 O8 . . . 2_564 91.6(3) ?
loop_
    _geom_hbond_atom_site_label_D
    _geom_hbond_atom_site_label_H
    _geom_hbond_atom_site_label_A
    _geom_hbond_site_symmetry_A
    _geom_hbond_distance_DH
    _geom_hbond_distance_HA
    _geom_hbond_distance_DA
    _geom_hbond_angle_DHA
    N3 H3B O7 3_565 0.90 2.22 3.097(3) 163.2
    N2 H2B O4 3_565 0.90 2.40 3.166(3) 142.5
    N2 H2B O1 3_565 0.90 2.47 3.255(3) 145.5
    N1 H1D O4 3_565 0.90 2.55 3.423(3) 165.0
    N3 H3A O2 . 0.90 2.28 3.113(3) 153.1
    N2 H2A O8 . 0.90 2.39 3.219(3) 152.3
    N1 H1C O5 . 0.90 2.49 3.229(3) 139.7
data_global
_journal_date_recd_electronic     2011-09-18
_journal_date_accepted     2011-09-26
_journal_name_full     'Acta Crystallographica, Section E'
_journal_year     2011
_journal_volume     67
_journal_issue     10
_journal_page_first     m1466
_journal_page_last     m1467
_journal_paper_category     QM
_journal_coeditor_code     BX2374
_publ_contact_author_name     'Xiao-lin Li'
_publ_contact_author_address
;
Physics and Chemistry Department
jiangxi College of Traditional Chinese Medicine
Fuzhou
Jiangxi 344000
People's Republic of China
;
_publ_contact_author_email     caizhou2006@126.com
_publ_contact_author_fax     ?
_publ_contact_author_phone     ?
_publ_section_title
;
Poly[tris(\m~3~-2-aminoethanesulfonato)cobalt(II)potassium]
;
loop_
    _publ_author_name
    _publ_author_footnote
    _publ_author_address
    'Xiao-lin Li' .
;
Physics and Chemistry Department
Jiangxi College of Traditional Chinese Medicine
Fuzhou
Jiangxi 344000
People's Republic of China
;
    'Jing Yu' .
;
Physics and Chemistry Department
Jiangxi College of Traditional Chinese Medicine
Fuzhou
Jiangxi 344000
People's Republic of China
;
    'Yang-Miao Ou' .
;
Department of Chemistry and Life Science,
Hechi University,
Yizhou,
Guangxi 546300
People's Republic of China
;
