# Supplementary material for: Poly[tris­(μ3-2-amino­ethane­sulfonato)­cobalt(II)potassium]
Source: Acta Crystallogr Sect E Struct Rep Online. 2011 Sep 30;67(Pt 10):m1466–7. doi: 10.1107/S1600536811039390 (PMC3201518; doi:10.1107/S1600536811039390)
Supplement: Supplementary file 2 [file e-67-m1466-Isup2.hkl]

# 
# h,k,l, Fc-squared, Fo-squared, sigma(Fo-squared) and status flag 
# 
data_I
_shelx_title ' Y in Pna2(1)' 
_shelx_refln_list_code          4 
_shelx_F_calc_maximum      236.94 
_exptl_crystal_F_000       964.00 
_reflns_d_resolution_high  0.7829 
 
loop_ 
 _symmetry_equiv_pos_as_xyz 
 'x, y, z' 
 '-x, -y, z+1/2' 
 'x+1/2, -y+1/2, z' 
 '-x+1/2, y+1/2, z+1/2' 
 
_cell_length_a    10.6901 
_cell_length_b    15.6693 
_cell_length_c     9.6094 
_cell_angle_alpha  90.000 
_cell_angle_beta   90.000 
_cell_angle_gamma  90.000 
 
_shelx_F_squared_multiplier     1.000 
 
loop_ 
 _refln_index_h 
 _refln_index_k 
 _refln_index_l 
 _refln_F_squared_calc 
 _refln_F_squared_meas 
 _refln_F_squared_sigma 
 _refln_observed_status 
   4   0 -11       50.23       29.13     23.20 o 
   6   0 -11     1087.05     1069.83     81.46 o 
   3   1 -11      266.14      291.87     47.48 o 
   4   1 -11      899.58      884.09     84.16 o 
   5   1 -11      338.14      265.58     32.40 o 
   6   1 -11      132.04      108.55     22.70 o 
   3   2 -11       70.89       39.38     23.74 o 
   4   2 -11       51.75       63.93     19.07 o 
   5   2 -11       87.18       80.34     21.35 o 
   3   3 -11        6.50        3.78     16.72 o 
   4   3 -11      147.61      154.30     36.15 o 
   5   3 -11       33.64       31.26     16.51 o 
   3   4 -11      187.50      152.14     36.15 o 
   4   4 -11       51.10       83.62     29.13 o 
   5   4 -11       87.23      108.54     23.40 o 
   3   5 -11       11.63       21.04     20.50 o 
   4   5 -11     1802.53     1863.44    106.28 o 
   5   5 -11      142.80       74.99     27.51 o 
   3   6 -11      204.01      215.26     42.08 o 
   4   6 -11       10.41       18.88     19.96 o 
   3   7 -11      231.21      240.62     43.16 o 
   4   0 -10      246.59      251.95     42.08 o 
   6   0 -10       29.87       15.91     13.54 o 
   3   1 -10      518.43      595.33     38.13 o 
   4   1 -10      105.18       91.60     40.19 o 
   5   1 -10      197.58      163.53     20.36 o 
   6   1 -10       61.33       62.77     12.30 o 
   7   1 -10       44.91       39.47     11.47 o 
   2   2 -10      614.09      616.65     54.49 o 
   3   2 -10      381.87      401.93     52.33 o 
   4   2 -10     1028.21     1081.62     52.26 o 
   5   2 -10       33.56       37.08     12.29 o 
   6   2 -10      143.84      112.04     14.97 o 
   7   2 -10      583.78      563.36     28.53 o 
   2   3 -10      937.18      895.03     66.36 o 
   3   3 -10      131.83      119.77     29.67 o 
   4   3 -10      313.34      350.56     57.73 o 
   5   3 -10       51.80       59.63     14.52 o 
   6   3 -10      683.94      686.94     44.78 o 
   7   3 -10       40.03       27.02     10.93 o 
   2   4 -10       27.93       13.49     18.34 o 
   3   4 -10      493.31      490.41     48.56 o 
   4   4 -10     1333.87     1394.21     68.52 o 
   5   4 -10       59.12       53.89     13.57 o 
   6   4 -10       16.46       18.12      9.87 o 
   7   4 -10      131.29      107.29     15.85 o 
   2   5 -10      303.89      385.74     50.17 o 
   3   5 -10       42.76       73.91     26.44 o 
   4   5 -10       19.76        9.71     16.19 o 
   5   5 -10       92.01       86.15     16.47 o 
   6   5 -10      372.80      313.83     23.07 o 
   7   5 -10       28.85       32.11     11.16 o 
   2   6 -10      139.74      145.67     32.91 o 
   3   6 -10      491.35      448.33     53.95 o 
   4   6 -10      123.67       89.56     27.51 o 
   5   6 -10      104.04      112.18     21.49 o 
   6   6 -10      275.48      253.38     26.11 o 
   2   7 -10      864.64      937.11     67.44 o 
   3   7 -10      576.66      609.64     55.03 o 
   4   7 -10      202.90      176.96     37.77 o 
   5   7 -10      434.52      432.15     38.72 o 
   6   7 -10       80.96       64.52     13.36 o 
   2   8 -10      291.83      285.40     43.16 o 
   3   8 -10      158.57      153.22     34.53 o 
   4   8 -10      356.29      398.69     51.25 o 
   5   8 -10        1.66        6.83     14.05 o 
   3   9 -10      396.39      449.40     54.49 o 
   4   9 -10       36.80       43.70     22.66 o 
   5   9 -10      182.63      199.44     27.61 o 
   2   0  -9     2308.06     2265.37    110.60 o 
   4   0  -9      531.51      522.33     32.04 o 
   6   0  -9      166.79      152.13     22.70 o 
   8   0  -9      144.72      123.49     27.51 o 
   2   1  -9      494.99      540.16     34.13 o 
   3   1  -9      522.43      466.78     32.04 o 
   4   1  -9      723.51      709.89     27.03 o 
   5   1  -9      381.43      424.32     23.91 o 
   6   1  -9      291.88      284.54     21.26 o 
   7   1  -9      496.53      463.52     34.21 o 
   8   1  -9      174.58      156.41     17.45 o 
   9   1  -9      302.15      272.13     22.74 o 
   2   2  -9      740.51      838.39     60.42 o 
   3   2  -9      267.82      310.89     24.12 o 
   4   2  -9        0.23       -7.28      6.23 o 
   5   2  -9      221.43      190.93     16.94 o 
   6   2  -9      598.54      575.00     26.06 o 
   7   2  -9       47.08       32.55     10.14 o 
   8   2  -9       57.65       52.68     12.37 o 
   9   2  -9        0.35       -2.90      8.60 o 
   2   3  -9      590.71      555.15     48.56 o 
   3   3  -9      188.98      174.72     18.57 o 
   4   3  -9     1041.52     1032.43     33.63 o 
   5   3  -9       10.36       11.30      7.80 o 
   6   3  -9      899.49      890.77     32.87 o 
   7   3  -9       24.16       24.23     10.09 o 
   8   3  -9      631.45      575.50     28.50 o 
   9   3  -9       30.52       12.86      9.75 o 
   1   4  -9     1321.62     1421.59     81.46 o 
   2   4  -9      842.62      936.04     62.58 o 
   3   4  -9      890.17      856.73     41.92 o 
   4   4  -9      160.90      165.25     16.00 o 
   5   4  -9      351.45      391.69     24.26 o 
   6   4  -9      847.90      812.10     45.16 o 
   7   4  -9      169.09      146.22     16.51 o 
   8   4  -9      359.93      333.04     24.74 o 
   1   5  -9      716.99      692.72     53.95 o 
   2   5  -9     2414.39     2623.60    116.53 o 
   3   5  -9      481.72      431.73     29.93 o 
   4   5  -9     1117.19     1163.44     52.72 o 
   5   5  -9      500.33      478.27     27.33 o 
   6   5  -9      665.95      706.42     29.56 o 
   7   5  -9      356.15      336.62     23.96 o 
   8   5  -9      249.96      222.57     20.73 o 
   1   6  -9      232.92      246.55     37.23 o 
   2   6  -9      547.00      592.37     49.09 o 
   3   6  -9       30.97       39.86     16.72 o 
   4   6  -9      247.71      218.48     20.86 o 
   5   6  -9       90.49       78.75     12.87 o 
   6   6  -9       77.77       73.25     12.83 o 
   7   6  -9       27.95       14.75      9.78 o 
   8   6  -9       87.64       91.12     14.95 o 
   1   7  -9      257.35      283.24     41.00 o 
   2   7  -9      115.82      149.44     30.75 o 
   3   7  -9      202.19      227.18     26.13 o 
   4   7  -9      772.35      771.38     50.20 o 
   5   7  -9      271.77      228.14     19.46 o 
   6   7  -9       10.97        3.57      8.62 o 
   7   7  -9      140.44      135.15     16.52 o 
   1   8  -9        6.60       -0.54     14.03 o 
   2   8  -9      645.93      778.50     56.65 o 
   3   8  -9      190.90      205.00     39.38 o 
   4   8  -9      163.68      164.99     23.79 o 
   5   8  -9      286.07      287.74     24.88 o 
   6   8  -9      262.85      266.03     21.91 o 
   7   8  -9       18.94       18.22      9.99 o 
   2   9  -9      457.01      509.83     45.86 o 
   3   9  -9      281.25      370.10     47.48 o 
   4   9  -9      101.87       90.44     18.88 o 
   5   9  -9      270.11      280.58     27.35 o 
   6   9  -9      564.92      547.05     32.22 o 
   4  10  -9      180.78      231.45     38.30 o 
   5  10  -9      372.48      350.41     28.11 o 
   6  10  -9      210.85      214.12     23.15 o 
   5  11  -9       30.98       20.50     21.04 o 
   2   0  -8     2505.99     2453.54     73.05 o 
   4   0  -8     3191.71     3052.08     90.55 o 
   6   0  -8     3216.28     2894.02     91.37 o 
   8   0  -8      595.80      578.45     37.96 o 
  10   0  -8       61.49       75.28     19.81 o 
   1   1  -8     2137.13     2286.41    104.66 o 
   2   1  -8     1347.75     1383.78     36.04 o 
   3   1  -8      759.04      784.13     26.30 o 
   4   1  -8      136.85      144.37     14.11 o 
   5   1  -8      137.73      152.93     14.53 o 
   6   1  -8     1192.37     1185.74     37.84 o 
   7   1  -8      178.54      157.91     15.99 o 
   8   1  -8      255.49      239.19     20.31 o 
   9   1  -8       97.55      105.39     14.78 o 
  10   1  -8      102.47      100.24     15.79 o 
   1   2  -8     1370.63     1426.98     77.15 o 
   2   2  -8     1379.08     1319.15     35.05 o 
   3   2  -8      506.42      501.58     20.72 o 
   4   2  -8     4951.93     4951.27    102.01 o 
   5   2  -8     1103.22     1049.94     32.94 o 
   6   2  -8      342.21      309.63     21.46 o 
   7   2  -8      222.71      174.09     16.67 o 
   8   2  -8        7.29        8.39      8.21 o 
   9   2  -8      818.56      783.75     32.21 o 
  10   2  -8      210.22      221.73     20.90 o 
   1   3  -8      110.22      118.15     26.44 o 
   2   3  -8      725.56      727.97     35.27 o 
   3   3  -8        1.62        3.34      6.12 o 
   4   3  -8       97.99       92.71     12.13 o 
   5   3  -8       26.55       29.39      8.80 o 
   6   3  -8     1416.97     1412.93     40.71 o 
   7   3  -8       21.15       20.98      8.54 o 
   8   3  -8      190.90      175.70     17.34 o 
   9   3  -8       33.01       11.53      9.31 o 
  10   3  -8       14.49       11.40     10.10 o 
   1   4  -8      131.91      166.71     30.75 o 
   2   4  -8      901.96      865.79     31.02 o 
   3   4  -8      248.16      259.14     17.86 o 
   4   4  -8     3913.69     3950.59     90.16 o 
   5   4  -8      874.80      855.93     29.76 o 
   6   4  -8      114.35      116.08     13.80 o 
   7   4  -8       77.00       87.06     13.47 o 
   8   4  -8       95.40       80.79     12.90 o 
   9   4  -8      352.24      303.01     23.39 o 
   1   5  -8       66.99       82.54     23.20 o 
   2   5  -8     2255.52     2222.49     56.55 o 
   3   5  -8      181.09      188.91     15.91 o 
   4   5  -8      613.93      596.57     24.17 o 
   5   5  -8      259.27      227.71     27.40 o 
   6   5  -8      788.25      838.54     30.57 o 
   7   5  -8       27.99       22.76      9.49 o 
   8   5  -8      135.35      123.24     15.35 o 
   9   5  -8       64.18       54.39     12.29 o 
   1   6  -8      316.46      358.35     26.45 o 
   2   6  -8      434.82      454.82     28.42 o 
   3   6  -8     1069.78     1059.24     36.78 o 
   4   6  -8      715.24      695.76     26.41 o 
   5   6  -8       53.14       48.74     10.53 o 
   6   6  -8      823.99      839.32     31.01 o 
   7   6  -8       66.06       50.62     11.34 o 
   8   6  -8      715.26      709.57     30.30 o 
   9   6  -8       34.17        5.24      9.11 o 
   1   7  -8     1677.36     1643.86     83.62 o 
   2   7  -8      616.10      624.99     33.76 o 
   3   7  -8      729.73      773.01     31.13 o 
   4   7  -8      191.53      182.10     18.78 o 
   5   7  -8      380.41      369.36     23.17 o 
   6   7  -8     1197.00     1166.29     37.59 o 
   7   7  -8      495.33      506.25     34.13 o 
   8   7  -8      555.90      584.11     27.84 o 
   9   7  -8      153.62      130.46     16.55 o 
   1   8  -8      737.76      787.67     52.87 o 
   2   8  -8     1088.97     1170.18     66.90 o 
   3   8  -8       94.98       86.49     13.70 o 
   4   8  -8     2525.18     2653.61     68.94 o 
   5   8  -8      438.57      455.44     25.13 o 
   6   8  -8      287.87      285.40     21.59 o 
   7   8  -8       97.30       74.44     12.92 o 
   8   8  -8        4.59        1.35     10.48 o 
   1   9  -8      501.49      489.33     41.54 o 
   2   9  -8      700.45      801.16     53.95 o 
   3   9  -8       20.52        7.58      9.31 o 
   4   9  -8       20.27       20.34     10.29 o 
   5   9  -8        4.89        5.89      9.51 o 
   6   9  -8      415.10      456.73     29.32 o 
   7   9  -8      125.29      110.24     17.13 o 
   8   9  -8       55.80       65.40     15.39 o 
   3  10  -8      724.79      707.21     37.54 o 
   4  10  -8      319.47      287.77     24.24 o 
   5  10  -8      227.01      259.78     23.51 o 
   6  10  -8      191.99      198.93     21.99 o 
   7  10  -8       62.17       69.64     15.47 o 
   3  11  -8       44.14       37.77     21.58 o 
   4  11  -8      397.93      349.60     46.40 o 
   5  11  -8       19.77        1.69     10.98 o 
   6  11  -8      134.06      144.85     19.41 o 
   7  11  -8      176.49      170.29     21.66 o 
   3  12  -8      688.11      608.02     52.33 o 
   4  12  -8       32.57       26.44     21.04 o 
   5  12  -8       11.32       31.83     23.20 o 
   6  12  -8      182.85      173.18     37.77 o 
   4  13  -8       35.96       19.96     19.96 o 
   5  13  -8       92.97       70.67     28.59 o 
   4  14  -8      339.98      290.79     44.24 o 
   2   0  -7     2145.91     2305.42    129.48 o 
   4   0  -7      353.29      352.75     26.70 o 
   6   0  -7     1706.90     1583.20     74.45 o 
   8   0  -7       88.83       87.76     18.12 o 
  10   0  -7      584.10      535.38     37.54 o 
   1   1  -7      684.23      720.78     21.98 o 
   2   1  -7     2742.97     2870.78     57.32 o 
   3   1  -7     1428.20     1360.63     34.82 o 
   4   1  -7     4166.08     4097.11     75.99 o 
   5   1  -7      168.92      154.81     14.10 o 
   6   1  -7     1254.95     1194.86     35.10 o 
   7   1  -7     1620.30     1571.22     42.46 o 
   8   1  -7      431.87      376.57     24.01 o 
   9   1  -7      224.80      236.94     19.75 o 
  10   1  -7      373.83      362.69     25.20 o 
  11   1  -7      747.93      796.65     33.75 o 
   1   2  -7     1040.57     1068.44     31.78 o 
   2   2  -7     1717.44     1774.10     39.72 o 
   3   2  -7      441.22      465.04     18.79 o 
   4   2  -7       76.29      108.18     12.06 o 
   5   2  -7      391.15      393.58     18.76 o 
   6   2  -7      839.79      750.54     27.16 o 
   7   2  -7      153.75      145.30     14.72 o 
   8   2  -7      257.71      233.33     19.03 o 
   9   2  -7       44.53       33.97     11.06 o 
  10   2  -7      169.26      125.09     16.24 o 
  11   2  -7       71.11       44.24     12.40 o 
   0   3  -7     5317.07     5379.91    174.80 o 
   1   3  -7      198.57      195.42     15.03 o 
   2   3  -7     1121.97     1171.62     31.13 o 
   3   3  -7      170.59      182.60     14.33 o 
   4   3  -7     1113.52     1141.64     31.01 o 
   5   3  -7       72.47       80.46     13.55 o 
   6   3  -7     1229.62     1167.66     34.24 o 
   7   3  -7       25.28       17.70      8.06 o 
   8   3  -7     2135.94     2083.78     53.42 o 
   9   3  -7       17.58       17.93      8.91 o 
  10   3  -7       61.54       47.46     11.84 o 
  11   3  -7       20.36       23.79     10.21 o 
   1   4  -7     1541.50     1595.22     42.13 o 
   2   4  -7     2517.24     2607.07     53.60 o 
   3   4  -7     2092.24     2143.70     47.91 o 
   4   4  -7      136.92      130.78     13.17 o 
   5   4  -7     1554.80     1512.28     43.28 o 
   6   4  -7      481.40      515.02     22.16 o 
   7   4  -7      327.97      303.99     20.78 o 
   8   4  -7       12.98        5.89      8.05 o 
   9   4  -7       96.05      104.66     14.77 o 
  10   4  -7     1313.04     1391.65     44.07 o 
   0   5  -7    10402.40    10677.82    346.36 o 
   1   5  -7      489.18      450.62     20.23 o 
   2   5  -7     2972.84     3001.23     67.92 o 
   3   5  -7     1141.45     1157.44     40.40 o 
   4   5  -7      635.11      664.56     23.80 o 
   5   5  -7      486.44      494.25     21.55 o 
   6   5  -7      200.04      217.71     17.70 o 
   7   5  -7     1400.47     1381.21     40.51 o 
   8   5  -7     1251.16     1313.26     40.65 o 
   9   5  -7      147.45      135.57     15.95 o 
  10   5  -7      575.67      589.27     28.26 o 
   1   6  -7      134.39      153.04     14.22 o 
   2   6  -7     1129.04     1129.95     35.91 o 
   3   6  -7      418.59      443.58     22.82 o 
   4   6  -7       17.90       16.62      7.30 o 
   5   6  -7      555.59      547.56     22.99 o 
   6   6  -7      699.41      732.96     27.57 o 
   7   6  -7      102.40       82.92     12.31 o 
   8   6  -7       75.20       63.62     11.76 o 
   9   6  -7       20.33       16.50      9.21 o 
  10   6  -7      286.50      243.66     21.56 o 
   0   7  -7       66.01      100.35     23.20 o 
   1   7  -7      119.49      145.38     17.59 o 
   2   7  -7       26.30       21.89      8.59 o 
   3   7  -7     2158.32     2099.59     64.05 o 
   4   7  -7     2593.90     2679.23     58.66 o 
   5   7  -7       91.37       99.06     12.61 o 
   6   7  -7        2.52       -4.03      6.86 o 
   7   7  -7      148.34      148.08     15.63 o 
   8   7  -7      101.65      114.24     14.59 o 
   9   7  -7       72.99       65.92     14.37 o 
  10   7  -7      341.53      300.84     27.40 o 
   1   8  -7      298.40      340.31     22.13 o 
   2   8  -7      772.92      757.39     28.93 o 
   3   8  -7        3.77       -2.72      7.55 o 
   4   8  -7       25.73       20.79     10.24 o 
   5   8  -7       85.77       79.71     11.96 o 
   6   8  -7     2063.95     2134.34     53.42 o 
   7   8  -7       99.34       90.86     13.16 o 
   8   8  -7      537.18      578.69     31.09 o 
   9   8  -7       88.64       69.69     19.05 o 
   1   9  -7      354.10      322.71     22.13 o 
   2   9  -7      520.05      492.74     28.04 o 
   3   9  -7      198.24      202.77     18.77 o 
   4   9  -7      651.02      649.05     43.12 o 
   5   9  -7      349.73      348.09     22.51 o 
   6   9  -7      666.00      634.90     31.64 o 
   7   9  -7       91.44       93.92     15.89 o 
   8   9  -7      650.25      624.00     32.80 o 
   9   9  -7       79.02       83.08     16.69 o 
   1  10  -7      328.67      301.04     36.69 o 
   2  10  -7     1355.22     1272.14     70.67 o 
   3  10  -7      622.31      654.33     44.78 o 
   4  10  -7      666.93      627.10     29.13 o 
   5  10  -7      540.52      516.17     27.52 o 
   6  10  -7       49.62       48.38     13.34 o 
   7  10  -7       60.91       66.31     14.53 o 
   8  10  -7      178.94      157.82     20.18 o 
   1  11  -7      653.21      742.89     50.71 o 
   2  11  -7     1435.75     1356.85     75.53 o 
   3  11  -7      208.07      261.66     38.30 o 
   4  11  -7      188.62      151.60     31.29 o 
   5  11  -7      130.55      140.74     29.23 o 
   6  11  -7      151.63      175.87     19.93 o 
   7  11  -7      449.55      488.28     35.61 o 
   8  11  -7       94.57       92.12     17.19 o 
   2  12  -7      125.65      135.41     29.13 o 
   3  12  -7      303.61      284.86     40.46 o 
   4  12  -7       24.50       23.74     18.34 o 
   5  12  -7      168.13      119.77     30.21 o 
   6  12  -7      247.90      199.08     38.84 o 
   7  12  -7        9.12        2.67     11.19 o 
   2  13  -7      201.93      219.58     35.07 o 
   3  13  -7      452.53      424.05     50.17 o 
   4  13  -7     1893.93     1953.00    101.97 o 
   5  13  -7      264.28      237.92     41.00 o 
   6  13  -7       94.99      115.45     31.29 o 
   2  14  -7      231.06      227.13     36.69 o 
   3  14  -7      435.12      380.35     49.09 o 
   4  14  -7      142.06      100.89     29.67 o 
   5  14  -7      598.09      563.78     53.95 o 
   2  15  -7      192.61      168.32     33.99 o 
   3  15  -7      159.24      156.46     33.45 o 
   4  15  -7       18.63        3.78     19.42 o 
   2  16  -7      275.44      298.34     43.70 o 
   0   0  -6    10435.59    11121.29    337.19 o 
   2   0  -6       68.93       61.90     11.53 o 
   4   0  -6     1224.55     1214.01     45.97 o 
   6   0  -6     1388.83     1338.76     51.31 o 
   8   0  -6     3145.38     3152.38    110.06 o 
  10   0  -6       17.69       22.73     13.67 o 
   1   1  -6     2225.69     2299.21     45.13 o 
   2   1  -6     3798.07     3767.24     67.70 o 
   3   1  -6     1807.15     1787.67     51.48 o 
   4   1  -6      718.83      731.74     35.20 o 
   5   1  -6      742.62      743.61     24.39 o 
   6   1  -6     1521.63     1478.18     45.65 o 
   7   1  -6      335.78      329.28     19.49 o 
   8   1  -6      139.49      170.17     16.04 o 
   9   1  -6       12.09       23.23      9.41 o 
  10   1  -6      873.47      838.18     34.81 o 
  11   1  -6       11.93        4.90      8.72 o 
   0   2  -6     3158.25     3403.40     66.91 o 
   1   2  -6      927.86      942.63     21.11 o 
   2   2  -6     1515.34     1510.25     34.17 o 
   3   2  -6     5139.90     5035.81    108.47 o 
   4   2  -6     2156.09     2248.49     72.50 o 
   5   2  -6     1555.59     1617.40     39.18 o 
   6   2  -6      427.12      419.98     19.97 o 
   7   2  -6      900.84      931.30     29.73 o 
   8   2  -6      825.92      809.78     28.77 o 
   9   2  -6      760.35      748.19     29.05 o 
  10   2  -6      332.96      324.42     22.65 o 
  11   2  -6      579.51      631.93     28.94 o 
   1   3  -6      163.43      165.70     10.69 o 
   2   3  -6     2895.85     3014.24     57.22 o 
   3   3  -6      392.32      387.93     16.35 o 
   4   3  -6       41.62       57.45      8.81 o 
   5   3  -6       31.35       35.07      8.17 o 
   6   3  -6     1525.14     1476.25     38.90 o 
   7   3  -6      158.55      159.47     14.84 o 
   8   3  -6      501.53      522.27     23.18 o 
   9   3  -6       31.54       29.72      9.38 o 
  10   3  -6      651.65      680.56     28.70 o 
  11   3  -6       62.11       67.87     13.06 o 
   0   4  -6    11977.54    12810.57    225.68 o 
   1   4  -6      102.73      115.24     11.70 o 
   2   4  -6     1759.87     1780.99     43.30 o 
   3   4  -6      859.71      894.39     26.19 o 
   4   4  -6      685.60      692.83     23.77 o 
   5   4  -6     1420.75     1371.45     36.25 o 
   6   4  -6      215.73      214.70     20.41 o 
   7   4  -6      473.59      457.87     21.16 o 
   8   4  -6     1341.89     1294.36     38.29 o 
   9   4  -6      694.01      668.61     27.43 o 
  10   4  -6      946.84      911.45     33.80 o 
  11   4  -6      101.92       79.11     13.79 o 
   1   5  -6      340.93      356.67     16.89 o 
   2   5  -6     2439.96     2524.26     74.37 o 
   3   5  -6      339.73      354.87     16.31 o 
   4   5  -6      142.94      142.26     12.93 o 
   5   5  -6      504.07      467.57     20.27 o 
   6   5  -6      507.19      526.83     21.81 o 
   7   5  -6       36.08       25.01      8.59 o 
   8   5  -6      344.74      324.96     21.93 o 
   9   5  -6       58.63       30.74      9.66 o 
  10   5  -6      778.59      755.23     31.01 o 
  11   5  -6       73.49       69.50     13.03 o 
   0   6  -6    10497.86    10871.87    237.64 o 
   1   6  -6      186.24      193.70     15.31 o 
   2   6  -6      121.55      123.29     13.29 o 
   3   6  -6       82.32       89.35     10.49 o 
   4   6  -6     2799.17     2773.07     58.43 o 
   5   6  -6      144.25      167.76     14.79 o 
   6   6  -6       62.50       50.89      9.65 o 
   7   6  -6        3.31        6.36      7.22 o 
   8   6  -6     3257.11     3164.07     69.24 o 
   9   6  -6       41.32       30.57      9.89 o 
  10   6  -6        1.89       14.37      9.02 o 
  11   6  -6       69.79       48.77     14.09 o 
   1   7  -6      969.53     1021.01     47.48 o 
   2   7  -6     1332.27     1344.49     37.98 o 
   3   7  -6     1124.32     1097.27     37.24 o 
   4   7  -6      372.46      376.19     18.03 o 
   5   7  -6     1484.35     1568.27     39.33 o 
   6   7  -6      977.25      983.42     32.09 o 
   7   7  -6      353.20      359.70     21.40 o 
   8   7  -6      430.64      394.50     24.40 o 
   9   7  -6      137.21      147.31     18.95 o 
  10   7  -6      774.38      750.13     36.46 o 
   0   8  -6     6992.73     6945.18    157.36 o 
   1   8  -6     1347.97     1366.40     46.54 o 
   2   8  -6     1730.36     1709.30     45.95 o 
   3   8  -6     1086.33     1074.22     35.39 o 
   4   8  -6     2451.06     2439.79     54.31 o 
   5   8  -6      197.55      227.06     17.06 o 
   6   8  -6      125.43      125.31     13.71 o 
   7   8  -6     1336.65     1376.77     46.68 o 
   8   8  -6      788.75      879.01     36.82 o 
   9   8  -6      107.48       86.47     15.93 o 
  10   8  -6      321.90      292.97     26.71 o 
   1   9  -6      879.12      879.92     36.04 o 
   2   9  -6     1048.53     1072.99     42.09 o 
   3   9  -6     1806.11     1819.43     49.39 o 
   4   9  -6       77.98       94.53     13.41 o 
   5   9  -6     1748.66     1738.25     43.94 o 
   6   9  -6     1287.22     1284.48     44.19 o 
   7   9  -6      155.91      130.34     17.11 o 
   8   9  -6       35.03       21.49     10.72 o 
   9   9  -6      150.01      123.10     18.11 o 
  10   9  -6      166.59      169.22     21.44 o 
   0  10  -6      539.64      586.98     42.08 o 
   1  10  -6        3.82       10.25     11.87 o 
   2  10  -6     1214.01     1239.97     46.32 o 
   3  10  -6      734.79      764.39     36.01 o 
   4  10  -6     2596.13     2507.17     63.95 o 
   5  10  -6      724.02      719.74     31.31 o 
   6  10  -6      394.85      388.51     25.81 o 
   7  10  -6      160.72      156.11     18.53 o 
   8  10  -6       84.70       83.13     15.10 o 
   9  10  -6      132.70      112.32     17.82 o 
   1  11  -6      366.54      298.34     37.23 o 
   2  11  -6      617.29      597.23     46.40 o 
   3  11  -6      570.10      581.58     46.40 o 
   4  11  -6      406.54      437.75     28.10 o 
   5  11  -6      240.53      236.28     21.23 o 
   6  11  -6      735.59      736.75     32.78 o 
   7  11  -6       68.49       72.81     14.91 o 
   8  11  -6      447.43      380.67     40.00 o 
   9  11  -6       36.66       32.69     13.23 o 
   0  12  -6     1845.97     1824.59     86.32 o 
   1  12  -6       68.68       82.54     23.74 o 
   2  12  -6      514.91      569.17     45.86 o 
   3  12  -6      122.23       82.54     24.28 o 
   4  12  -6      158.70      123.01     28.59 o 
   5  12  -6       84.73       57.73     23.20 o 
   6  12  -6      625.02      606.50     35.71 o 
   7  12  -6       15.69       14.10     10.19 o 
   8  12  -6      445.57      390.40     30.00 o 
   1  13  -6      135.29      101.97     25.36 o 
   2  13  -6      716.87      776.88     55.03 o 
   3  13  -6      280.61      294.57     41.00 o 
   4  13  -6      126.46      183.43     34.53 o 
   5  13  -6      358.54      331.25     45.32 o 
   6  13  -6      595.62      613.95     55.57 o 
   7  13  -6       44.52       56.11     25.90 o 
   0  14  -6     1192.89     1287.25     71.21 o 
   1  14  -6      679.56      613.95     50.71 o 
   2  14  -6      286.91      288.63     41.00 o 
   3  14  -6       64.03       65.82     23.20 o 
   4  14  -6      408.32      415.96     50.17 o 
   5  14  -6       27.31       16.72     18.88 o 
   6  14  -6       66.73       40.46     24.28 o 
   7  14  -6      765.99      810.33     67.98 o 
   1  15  -6       22.66       28.59     18.34 o 
   2  15  -6      122.94      115.99     29.13 o 
   3  15  -6      220.05      212.02     37.23 o 
   4  15  -6        2.43       -4.32     16.72 o 
   5  15  -6      128.08      127.32     33.45 o 
   6  15  -6      143.27      151.06     36.15 o 
   1  16  -6       31.01       32.91     20.50 o 
   2  16  -6      331.40      264.36     41.00 o 
   3  16  -6      194.21      161.31     34.53 o 
   4  16  -6      859.41      950.06     70.14 o 
   1  17  -6      566.04      538.96     52.33 o 
   2  17  -6       33.64       28.59     23.20 o 
   2   0  -5     4786.80     4729.49    113.45 o 
   4   0  -5      416.84      426.81     23.44 o 
   6   0  -5     3075.05     3131.05    130.02 o 
   8   0  -5      132.78      122.27     18.12 o 
  10   0  -5      647.96      684.99     40.06 o 
  12   0  -5      143.01      117.84     23.47 o 
   0   1  -5      420.71      450.57     14.84 o 
   1   1  -5     1770.07     1805.31     31.28 o 
   2   1  -5     1673.41     1707.22     35.34 o 
   3   1  -5     1810.25     1860.84     38.51 o 
   4   1  -5    13018.77    12669.90    195.02 o 
   5   1  -5     3057.70     2991.69     58.10 o 
   6   1  -5      883.71      832.61     26.27 o 
   7   1  -5     1600.68     1530.03     39.17 o 
   8   1  -5       90.01       90.19     11.30 o 
   9   1  -5     1893.05     1937.03     48.19 o 
  10   1  -5      208.52      170.47     16.38 o 
  11   1  -5       20.91       12.47      8.74 o 
  12   1  -5      956.68     1066.07     38.20 o 
   1   2  -5      254.85      250.46      8.04 o 
   2   2  -5     1885.50     1766.45     39.48 o 
   3   2  -5     1724.13     1746.12     36.94 o 
   4   2  -5        3.45        0.71      4.82 o 
   5   2  -5     1407.92     1450.52     34.97 o 
   6   2  -5     2203.87     2198.80     50.62 o 
   7   2  -5      110.30      101.96     12.06 o 
   8   2  -5      477.78      471.07     21.16 o 
   9   2  -5       70.13       59.96     11.78 o 
  10   2  -5      287.68      272.49     20.00 o 
  11   2  -5       75.20       57.98     11.62 o 
  12   2  -5       52.74       40.36     11.27 o 
   0   3  -5    15239.26    15723.02    266.06 o 
   1   3  -5      489.34      503.62     13.61 o 
   2   3  -5     3235.25     3166.12     57.16 o 
   3   3  -5      730.54      709.19     21.29 o 
   4   3  -5     4167.64     4005.39     88.15 o 
   5   3  -5       13.83       12.93      6.32 o 
   6   3  -5     5523.33     5515.18     96.76 o 
   7   3  -5      229.44      233.16     29.75 o 
   8   3  -5     1866.43     1924.63     46.45 o 
   9   3  -5       28.40       25.46      8.80 o 
  10   3  -5       18.43        3.32      7.63 o 
  11   3  -5       39.11       38.54     10.65 o 
  12   3  -5        7.82        8.31      9.08 o 
   1   4  -5     4067.69     4252.83     70.39 o 
   2   4  -5     3990.59     4008.95     69.71 o 
   3   4  -5     1716.88     1736.75     38.16 o 
   4   4  -5      337.12      355.19     15.61 o 
   5   4  -5     1521.63     1588.47     37.67 o 
   6   4  -5     4437.03     4535.61     82.70 o 
   7   4  -5      582.28      601.03     23.16 o 
   8   4  -5     3111.25     3048.53     64.38 o 
   9   4  -5      397.45      405.24     22.09 o 
  10   4  -5       36.05       27.28      9.37 o 
  11   4  -5       32.33       18.25      9.37 o 
  12   4  -5       93.06       61.85     13.03 o 
   0   5  -5     4877.96     5369.77    123.37 o 
   1   5  -5     6723.58     7079.44    110.76 o 
   2   5  -5      208.05      216.09     10.68 o 
   3   5  -5      549.14      595.09     20.09 o 
   4   5  -5     4170.51     4133.91     73.83 o 
   5   5  -5     2741.20     2753.46     56.30 o 
   6   5  -5      565.72      573.57     21.88 o 
   7   5  -5      361.86      359.45     20.15 o 
   8   5  -5      898.93      851.83     29.44 o 
   9   5  -5     1367.50     1490.82     41.78 o 
  10   5  -5      443.84      397.38     24.78 o 
  11   5  -5      271.35      250.29     20.45 o 
   1   6  -5     3143.35     3185.59     57.57 o 
   2   6  -5     3582.26     3620.56     63.87 o 
   3   6  -5      629.23      647.38     21.02 o 
   4   6  -5      170.83      190.20     14.07 o 
   5   6  -5     1484.17     1471.67     36.80 o 
   6   6  -5     1384.44     1417.58     36.72 o 
   7   6  -5      229.08      257.05     18.29 o 
   8   6  -5      719.22      740.96     27.24 o 
   9   6  -5      712.26      710.04     27.96 o 
  10   6  -5      279.46      285.08     25.18 o 
  11   6  -5        8.93       26.54     11.80 o 
   0   7  -5     7076.35     7269.11    161.74 o 
   1   7  -5      200.37      202.50     14.83 o 
   2   7  -5     2459.40     2538.88     48.53 o 
   3   7  -5      665.31      725.06     22.45 o 
   4   7  -5      282.13      302.75     16.30 o 
   5   7  -5     1203.81     1187.98     51.94 o 
   6   7  -5      280.12      310.45     22.65 o 
   7   7  -5      238.35      228.16     17.32 o 
   8   7  -5      779.60      820.62     29.02 o 
   9   7  -5      347.01      364.05     27.81 o 
  10   7  -5      197.13      187.37     20.98 o 
  11   7  -5      274.30      287.47     26.32 o 
   1   8  -5      603.55      607.80     22.09 o 
   2   8  -5     2672.41     2691.08     59.12 o 
   3   8  -5        8.63       -0.29      6.24 o 
   4   8  -5      526.72      545.23     20.51 o 
   5   8  -5       47.67       58.87     14.72 o 
   6   8  -5      542.24      593.54     29.64 o 
   7   8  -5      115.30       83.71     13.93 o 
   8   8  -5      135.48      140.02     17.32 o 
   9   8  -5      277.48      281.00     24.54 o 
  10   8  -5     1038.45     1036.48     42.51 o 
  11   8  -5       57.22       53.20     24.21 o 
   0   9  -5     3304.10     3341.07     85.15 o 
   1   9  -5      170.23      181.16     14.28 o 
   2   9  -5     1134.82     1093.91     32.28 o 
   3   9  -5     1542.93     1583.13     44.02 o 
   4   9  -5      881.67      865.31     32.11 o 
   5   9  -5      264.92      280.59     21.91 o 
   6   9  -5     1890.43     1868.78     79.84 o 
   7   9  -5      315.24      332.88     32.81 o 
   8   9  -5     1264.85     1299.83     45.84 o 
   9   9  -5       20.86       20.77     10.65 o 
  10   9  -5       68.26       47.56     13.86 o 
   1  10  -5     1333.55     1289.82     47.75 o 
   2  10  -5      608.61      574.93     22.98 o 
   3  10  -5       55.39       50.21     12.19 o 
   4  10  -5      216.91      211.94     30.37 o 
   5  10  -5      137.79      120.64     15.11 o 
   6  10  -5     2085.86     2082.15     57.64 o 
   7  10  -5      270.89      289.92     24.37 o 
   8  10  -5      594.18      618.72     30.86 o 
   9  10  -5      291.56      271.30     24.84 o 
  10  10  -5      144.83      142.67     19.15 o 
   0  11  -5      478.68      485.55     37.77 o 
   1  11  -5     1342.59     1321.10     47.10 o 
   2  11  -5      538.20      493.01     27.27 o 
   3  11  -5      258.52      289.94     24.93 o 
   4  11  -5     2349.02     2401.19     73.35 o 
   5  11  -5      471.66      454.71     28.81 o 
   6  11  -5      140.09      149.41     17.53 o 
   7  11  -5      382.53      369.67     32.20 o 
   8  11  -5       39.46       37.90     11.94 o 
   9  11  -5      479.57      474.05     33.09 o 
   1  12  -5     1580.73     1667.14     56.53 o 
   2  12  -5     1095.38     1081.27     43.58 o 
   3  12  -5      384.08      351.76     42.62 o 
   4  12  -5      151.91      114.91     28.05 o 
   5  12  -5      318.36      306.03     32.37 o 
   6  12  -5      369.84      384.18     84.16 o 
   7  12  -5      175.69      187.66     20.12 o 
   8  12  -5       79.79       77.98     14.66 o 
   9  12  -5      271.68      262.85     25.30 o 
   0  13  -5     1426.48     1243.55     68.52 o 
   1  13  -5       36.94       21.80     10.75 o 
   2  13  -5     1632.67     1616.89     84.70 o 
   3  13  -5      864.69      830.29     59.88 o 
   4  13  -5      527.53      551.37     49.09 o 
   5  13  -5      108.03       77.15     24.28 o 
   6  13  -5      507.93      509.83     49.63 o 
   7  13  -5       53.05       27.16     12.87 o 
   8  13  -5      115.34      126.44     21.88 o 
   1  14  -5     1443.16     1383.81     53.72 o 
   2  14  -5      626.67      615.44     34.13 o 
   3  14  -5       41.48       28.59     18.34 o 
   4  14  -5      147.53      108.44     28.05 o 
   5  14  -5       69.28       43.16     22.12 o 
   6  14  -5       92.09       96.03     29.13 o 
   7  14  -5      191.22      120.85     32.37 o 
   8  14  -5      205.25      216.88     42.08 o 
   0  15  -5     2047.09     1885.56     93.87 o 
   1  15  -5      120.63      102.51     17.82 o 
   2  15  -5       43.19       36.69     18.34 o 
   3  15  -5      130.60      114.37     29.13 o 
   4  15  -5      397.65      397.61     49.09 o 
   5  15  -5      121.64      136.49     32.37 o 
   6  15  -5       20.09       36.15     22.12 o 
   7  15  -5      140.59      156.46     35.61 o 
   1  16  -5      159.55      118.24     19.84 o 
   2  16  -5       97.99       83.62     24.82 o 
   3  16  -5      116.60      161.31     34.53 o 
   4  16  -5       68.36       36.15     21.58 o 
   5  16  -5      196.33      182.35     37.23 o 
   6  16  -5      357.14      332.87     49.63 o 
   0  17  -5       76.27       80.93     25.36 o 
   1  17  -5      538.62      550.01     55.30 o 
   2  17  -5       41.82       34.53     22.12 o 
   3  17  -5       18.92       20.50     20.50 o 
   4  17  -5      132.60      156.99     34.53 o 
   1  18  -5      634.40      694.00     41.39 o 
   2  18  -5       71.68       59.35     25.36 o 
   0   0  -4     7608.59     7364.90    264.09 o 
   2   0  -4     9466.27     9563.01    207.40 o 
   4   0  -4     4312.50     4183.14     99.33 o 
   6   0  -4     4327.03     4316.61    202.04 o 
   8   0  -4     2150.32     2126.13     69.61 o 
  10   0  -4      247.08      223.00     25.56 o 
  12   0  -4       98.36       42.59     15.97 o 
   1   1  -4     1601.44     1532.40     30.03 o 
   2   1  -4     5975.65     6005.23     98.16 o 
   3   1  -4     3701.21     3711.74     63.76 o 
   4   1  -4     1019.81     1094.00     26.90 o 
   5   1  -4     1942.10     1954.09     40.92 o 
   6   1  -4     4293.05     4273.66     79.97 o 
   7   1  -4      390.49      392.71     17.65 o 
   8   1  -4      632.35      638.79     23.37 o 
   9   1  -4      106.68      110.35     12.72 o 
  10   1  -4     1631.33     1630.60     44.88 o 
  11   1  -4        0.63       12.28      8.14 o 
  12   1  -4      468.53      429.66     28.03 o 
   0   2  -4      753.90      808.16     27.78 o 
   1   2  -4      979.69     1017.46     17.33 o 
   2   2  -4     1486.21     1544.37     30.59 o 
   3   2  -4     1796.82     1829.17     37.08 o 
   4   2  -4     3267.87     3100.80     63.93 o 
   5   2  -4      419.97      464.18     22.12 o 
   6   2  -4      294.37      298.73     18.10 o 
   7   2  -4     3428.84     3399.09     66.37 o 
   8   2  -4      282.73      308.60     19.20 o 
   9   2  -4       65.63       75.82     11.08 o 
  10   2  -4      113.22      142.62     15.08 o 
  11   2  -4      663.50      645.62     27.36 o 
  12   2  -4      604.92      630.02     28.37 o 
   1   3  -4     1543.50     1604.03     27.46 o 
   2   3  -4     5333.65     5456.85     76.12 o 
   3   3  -4     1613.75     1687.30     35.24 o 
   4   3  -4      703.86      716.77     20.75 o 
   5   3  -4      484.10      479.61     17.72 o 
   6   3  -4     1041.03      983.03     27.80 o 
   7   3  -4      140.52      168.67     13.98 o 
   8   3  -4        1.23        8.47      6.62 o 
   9   3  -4       10.53        5.13      6.55 o 
  10   3  -4      923.23      982.92     32.73 o 
  11   3  -4       26.96       16.12      8.33 o 
  12   3  -4      431.51      441.87     27.24 o 
   0   4  -4      346.05      379.42     14.01 o 
   1   4  -4     4746.72     5002.92     79.95 o 
   2   4  -4       78.19       83.19      6.28 o 
   3   4  -4      445.86      455.32     12.74 o 
   4   4  -4     3940.56     3820.79     68.44 o 
   5   4  -4      286.51      303.42     15.14 o 
   6   4  -4      388.90      428.59     17.62 o 
   7   4  -4     4161.52     4066.89     77.09 o 
   8   4  -4      871.44      929.12     29.92 o 
   9   4  -4      270.26      241.72     18.07 o 
  10   4  -4      466.03      511.97     23.72 o 
  11   4  -4      650.79      612.02     26.74 o 
  12   4  -4      705.60      700.25     34.43 o 
   1   5  -4     2832.75     2820.96     49.88 o 
   2   5  -4     2890.42     2977.57     47.61 o 
   3   5  -4       45.79       55.27      5.72 o 
   4   5  -4      334.24      355.38     14.99 o 
   5   5  -4       38.70       42.02      7.96 o 
   6   5  -4     3602.23     3552.36     79.19 o 
   7   5  -4      170.15      168.20     14.33 o 
   8   5  -4     1156.50     1135.45     33.39 o 
   9   5  -4      204.22      189.60     16.35 o 
  10   5  -4      291.69      284.69     26.48 o 
  11   5  -4       25.51       19.10      9.12 o 
  12   5  -4       29.78       21.80     11.44 o 
   0   6  -4    16707.76    16874.49    351.73 o 
   1   6  -4      639.47      690.27     18.71 o 
   2   6  -4     2127.97     2037.31     35.73 o 
   3   6  -4      482.23      483.16     14.54 o 
   4   6  -4     2685.54     2600.82     43.06 o 
   5   6  -4      432.06      423.68     21.49 o 
   6   6  -4     3856.41     3780.95     71.31 o 
   7   6  -4      460.04      433.66     19.20 o 
   8   6  -4     2582.88     2574.10     57.36 o 
   9   6  -4      238.76      255.16     19.15 o 
  10   6  -4       53.10       57.40     16.20 o 
  11   6  -4       47.77       46.39     19.33 o 
  12   6  -4        5.05       10.63     10.99 o 
   1   7  -4      351.26      359.39     15.03 o 
   2   7  -4     3377.41     3249.64     58.07 o 
   3   7  -4     2000.64     2031.80     36.88 o 
   4   7  -4      781.87      817.68     20.32 o 
   5   7  -4     1017.38     1053.78     29.03 o 
   6   7  -4      801.07      823.34     31.46 o 
   7   7  -4      444.89      482.47     20.33 o 
   8   7  -4      367.24      369.91     24.74 o 
   9   7  -4      203.15      174.57     18.79 o 
  10   7  -4     1290.43     1260.25     46.18 o 
  11   7  -4       53.69       49.72     13.56 o 
   0   8  -4     3981.93     3896.27    113.03 o 
   1   8  -4      669.57      666.79     21.83 o 
   2   8  -4     2413.22     2406.35     52.88 o 
   3   8  -4     2031.69     1977.81     40.83 o 
   4   8  -4     1009.06     1032.69     24.20 o 
   5   8  -4      424.43      445.98     18.20 o 
   6   8  -4      454.48      425.13     23.44 o 
   7   8  -4      905.84      888.42     34.74 o 
   8   8  -4      600.64      613.08     28.93 o 
   9   8  -4      538.02      524.91     28.34 o 
  10   8  -4      248.11      234.52     22.74 o 
  11   8  -4      373.62      378.76     29.46 o 
   1   9  -4     3296.92     3213.52     70.51 o 
   2   9  -4     1794.53     1803.35     43.82 o 
   3   9  -4     2381.83     2403.90     55.30 o 
   4   9  -4      376.00      387.73     14.56 o 
   5   9  -4     1290.89     1268.90     40.36 o 
   6   9  -4      697.76      677.87     28.70 o 
   7   9  -4      988.18      969.45     36.40 o 
   8   9  -4       34.03       42.94     11.82 o 
   9   9  -4      164.83      171.83     19.13 o 
  10   9  -4      241.16      251.61     24.13 o 
  11   9  -4       56.13       67.85     15.21 o 
   0  10  -4      476.07      462.89     33.45 o 
   1  10  -4      362.10      365.28     16.56 o 
   2  10  -4     2528.20     2496.46     57.94 o 
   3  10  -4     1807.95     1806.52     44.89 o 
   4  10  -4     7239.27     7295.22    138.85 o 
   5  10  -4      478.87      497.59     23.79 o 
   6  10  -4     1076.87     1055.72     37.34 o 
   7  10  -4      252.04      222.96     20.47 o 
   8  10  -4       19.22       16.03     10.01 o 
   9  10  -4      136.83      127.02     17.73 o 
  10  10  -4      330.40      321.29     36.43 o 
   1  11  -4      956.54      922.95     36.60 o 
   2  11  -4      311.84      303.35     22.45 o 
   3  11  -4      672.37      636.46     24.34 o 
   4  11  -4      199.43      232.11     17.31 o 
   5  11  -4     1083.04     1066.81     75.53 o 
   6  11  -4     1842.52     1839.81     53.46 o 
   7  11  -4      221.24      237.97     21.71 o 
   8  11  -4      324.94      308.44     25.52 o 
   9  11  -4      116.07      104.87     16.61 o 
  10  11  -4       10.88       14.05     11.30 o 
   0  12  -4     2718.23     2528.10    106.28 o 
   1  12  -4       84.34       64.82     12.82 o 
   2  12  -4      877.77      817.55     36.36 o 
   3  12  -4      299.29      302.48     23.53 o 
   4  12  -4      884.51      880.47     59.88 o 
   5  12  -4      471.43      440.56     30.48 o 
   6  12  -4     1004.04      955.16     43.53 o 
   7  12  -4      323.83      369.32     32.03 o 
   8  12  -4      679.23      703.82     35.17 o 
   9  12  -4       88.16       99.29     17.13 o 
   1  13  -4       36.09       21.40     10.06 o 
   2  13  -4     1075.46     1020.38     42.68 o 
   3  13  -4      322.05      331.96     27.94 o 
   4  13  -4      293.00      281.08     39.92 o 
   5  13  -4      419.44      365.24     46.94 o 
   6  13  -4       46.65       60.96     23.74 o 
   7  13  -4      140.08      139.35     25.90 o 
   8  13  -4      116.35       82.77     21.58 o 
   9  13  -4      108.17       72.45     30.21 o 
   0  14  -4     1076.92     1033.15     63.66 o 
   1  14  -4     1649.66     1690.80     84.70 o 
   2  14  -4      285.07      271.23     25.37 o 
   3  14  -4      110.16      111.37     17.10 o 
   4  14  -4       53.98       44.78     20.50 o 
   5  14  -4      390.11      395.45     48.02 o 
   6  14  -4       32.00       -3.78     14.57 o 
   7  14  -4      495.76      468.29     57.19 o 
   8  14  -4      108.32      108.98     31.83 o 
   1  15  -4     1398.80     1352.77     61.77 o 
   2  15  -4      334.48      310.61     28.42 o 
   3  15  -4      389.11      423.66     30.59 o 
   4  15  -4       11.11        4.86     16.19 o 
   5  15  -4      264.34      224.43     38.30 o 
   6  15  -4      124.45      127.86     31.83 o 
   7  15  -4       54.37       85.24     29.13 o 
   0  16  -4      186.12      147.28     29.67 o 
   1  16  -4       38.11       29.34     14.30 o 
   2  16  -4       85.50       47.55     14.21 o 
   3  16  -4      136.19      156.29     22.20 o 
   4  16  -4     1581.26     1546.75     91.18 o 
   5  16  -4      326.41      332.33     47.48 o 
   6  16  -4      196.54      182.35     38.84 o 
   1  17  -4       21.05       22.22     12.43 o 
   2  17  -4      413.55      427.11     38.84 o 
   3  17  -4      335.39      300.44     37.23 o 
   4  17  -4       33.28       10.25     19.96 o 
   5  17  -4      270.79      209.87     40.46 o 
   1  18  -4       54.49       31.02     14.36 o 
   2  18  -4      252.78      201.24     25.93 o 
   3  18  -4      484.21      400.31     52.33 o 
   2   0  -3     9460.57     9360.50    205.55 o 
   4   0  -3      786.91      844.63     29.94 o 
   6   0  -3     7716.10     7446.91    282.70 o 
   8   0  -3     1234.65     1291.64     56.65 o 
  10   0  -3      258.80      256.47     26.41 o 
  12   0  -3      162.49      143.63     28.05 o 
   0   1  -3     5517.59     5834.72    149.43 o 
   1   1  -3     2951.81     3129.30     40.24 o 
   2   1  -3     7131.85     7195.07    108.50 o 
   3   1  -3     8279.01     8535.59    131.35 o 
   4   1  -3    18861.29    19288.94    288.49 o 
   5   1  -3     1036.67      972.44     24.74 o 
   6   1  -3     3959.77     3899.11     71.34 o 
   7   1  -3     2266.50     2285.44     47.33 o 
   8   1  -3     1186.02     1096.90     30.74 o 
   9   1  -3     1817.09     1768.65     43.66 o 
  10   1  -3     1382.24     1378.38     38.87 o 
  11   1  -3      228.15      234.00     18.59 o 
  12   1  -3      264.18      256.42     20.21 o 
  13   1  -3       60.07       44.90     11.74 o 
   1   2  -3     1099.41     1122.86     22.27 o 
   2   2  -3     8713.00     8571.25    129.94 o 
   3   2  -3     2264.35     2188.21     40.72 o 
   4   2  -3     2425.62     2337.82     43.76 o 
   5   2  -3      332.19      311.18     13.32 o 
   6   2  -3      806.23      786.66     22.65 o 
   7   2  -3      190.00      213.15     14.79 o 
   8   2  -3      539.97      518.46     20.62 o 
   9   2  -3       56.11       52.72      9.57 o 
  10   2  -3     2703.95     2767.28     60.76 o 
  11   2  -3       23.86       20.56      8.70 o 
  12   2  -3     1322.41     1319.30     47.33 o 
  13   2  -3       65.07       53.25     12.50 o 
   0   3  -3    43188.00    42496.25    699.15 o 
   1   3  -3     2565.41     2694.85     40.45 o 
   2   3  -3     1904.73     1709.05     28.14 o 
   3   3  -3      228.96      255.75     10.74 o 
   4   3  -3       55.03       64.50     10.30 o 
   5   3  -3       69.80       80.45     10.12 o 
   6   3  -3      106.57      127.18     12.46 o 
   7   3  -3      583.94      570.38     20.55 o 
   8   3  -3     6082.53     6112.43    106.47 o 
   9   3  -3      128.74      161.11     14.63 o 
  10   3  -3      130.86      123.08     13.73 o 
  11   3  -3       86.29       66.38     11.65 o 
  12   3  -3      138.55      112.64     14.44 o 
  13   3  -3        2.90        4.21      8.83 o 
   1   4  -3     1768.71     1776.52     29.47 o 
   2   4  -3    10223.01    10364.32    138.55 o 
   3   4  -3     2790.62     2948.93     51.27 o 
   4   4  -3     1932.60     1957.74     48.33 o 
   5   4  -3     1163.39     1096.85     26.79 o 
   6   4  -3      731.00      759.19     23.85 o 
   7   4  -3      230.27      261.05     16.62 o 
   8   4  -3      590.43      568.66     21.93 o 
   9   4  -3       95.90       75.23     10.90 o 
  10   4  -3     2524.16     2612.15     58.78 o 
  11   4  -3       18.66       26.43      8.85 o 
  12   4  -3      939.59      987.94     35.01 o 
   0   5  -3      921.06      930.04     30.75 o 
   1   5  -3     3479.32     3557.86     58.66 o 
   2   5  -3      473.67      564.77     13.93 o 
   3   5  -3     1666.84     1726.50     30.27 o 
   4   5  -3     5088.60     4961.05    120.39 o 
   5   5  -3      110.55      125.22     10.66 o 
   6   5  -3      187.93      197.97     14.04 o 
   7   5  -3     4446.92     4534.71     81.10 o 
   8   5  -3      444.91      482.34     20.35 o 
   9   5  -3      218.04      228.69     17.19 o 
  10   5  -3      614.11      638.06     25.71 o 
  11   5  -3      430.23      431.05     37.13 o 
  12   5  -3      376.65      369.05     28.86 o 
   1   6  -3     1724.66     1761.01     32.78 o 
   2   6  -3      896.69      826.83     17.95 o 
   3   6  -3     6713.93     6880.88     96.99 o 
   4   6  -3      154.86      168.93     13.58 o 
   5   6  -3     4337.88     4485.54     78.66 o 
   6   6  -3     2693.47     2691.89     54.96 o 
   7   6  -3      784.99      759.20     24.93 o 
   8   6  -3      164.73      195.94     15.46 o 
   9   6  -3       45.89       44.88      9.20 o 
  10   6  -3      196.09      190.24     19.93 o 
  11   6  -3       21.68       25.08     11.05 o 
  12   6  -3       51.95       36.93     12.64 o 
   0   7  -3      467.16      452.15     22.12 o 
   1   7  -3      431.28      419.76     14.72 o 
   2   7  -3     4248.44     4272.20     64.25 o 
   3   7  -3     2411.24     2380.35     36.17 o 
   4   7  -3     9287.78     9187.13    143.50 o 
   5   7  -3     2869.86     2944.29     56.47 o 
   6   7  -3      610.02      528.62     19.61 o 
   7   7  -3     1086.31     1106.76     31.38 o 
   8   7  -3      163.53      161.82     17.11 o 
   9   7  -3     1087.69     1121.99     48.28 o 
  10   7  -3      891.17      904.03     37.40 o 
  11   7  -3       28.61       27.23     11.61 o 
  12   7  -3      255.85      276.65     29.35 o 
   1   8  -3       75.86       92.16      6.38 o 
   2   8  -3     6099.32     6069.04     96.94 o 
   3   8  -3      432.44      451.95     13.32 o 
   4   8  -3     2161.10     2223.66     48.15 o 
   5   8  -3      838.29      860.74     24.91 o 
   6   8  -3     1734.93     1774.63     47.93 o 
   7   8  -3       21.73       13.67      8.59 o 
   8   8  -3      355.95      393.35     24.98 o 
   9   8  -3       22.09       24.61     10.16 o 
  10   8  -3      472.30      459.22     29.07 o 
  11   8  -3       53.33       46.99     12.93 o 
  12   8  -3      677.37      711.92     36.17 o 
   0   9  -3     4491.05     4403.52     80.99 o 
   1   9  -3      301.83      301.01     10.88 o 
   2   9  -3      511.85      538.76     16.45 o 
   3   9  -3     3599.74     3662.55     74.77 o 
   4   9  -3      191.13      231.30     17.63 o 
   5   9  -3       93.07      109.71     13.33 o 
   6   9  -3      217.35      201.61     18.16 o 
   7   9  -3        5.79        2.77      7.34 o 
   8   9  -3     1709.31     1706.53     51.03 o 
   9   9  -3       96.82       88.32     14.67 o 
  10   9  -3       68.61       54.80     13.25 o 
  11   9  -3      662.03      739.64     36.50 o 
   1  10  -3      746.90      715.55     20.79 o 
   2  10  -3     1122.72     1146.33     24.87 o 
   3  10  -3      621.69      633.97     22.81 o 
   4  10  -3      293.49      295.00     16.77 o 
   5  10  -3     1367.46     1316.14     40.62 o 
   6  10  -3      649.91      670.49     28.52 o 
   7  10  -3      108.05       71.20     15.26 o 
   8  10  -3      450.46      416.92     26.83 o 
   9  10  -3       89.54      123.71     17.33 o 
  10  10  -3      480.27      480.82     30.99 o 
  11  10  -3       45.52       37.21     13.98 o 
   0  11  -3      670.22      623.01     28.20 o 
   1  11  -3     1693.60     1718.96     38.58 o 
   2  11  -3     1685.52     1686.78     37.44 o 
   3  11  -3      286.69      271.00     16.08 o 
   4  11  -3     3258.59     3386.88     73.99 o 
   5  11  -3      286.81      273.83     24.66 o 
   6  11  -3      906.34      882.49     66.36 o 
   7  11  -3     2668.58     2766.82     71.09 o 
   8  11  -3      176.05      185.14     19.31 o 
   9  11  -3       51.92       57.41     22.69 o 
  10  11  -3       85.50       93.43     16.00 o 
   1  12  -3     1413.32     1397.47     34.71 o 
   2  12  -3     1833.44     1772.67     40.78 o 
   3  12  -3     3663.50     3642.91     80.85 o 
   4  12  -3      109.63      112.54     12.78 o 
   5  12  -3     2880.48     2956.75     68.07 o 
   6  12  -3      895.68      903.05     41.40 o 
   7  12  -3      401.75      352.64     30.41 o 
   8  12  -3       72.28       69.62     16.73 o 
   9  12  -3       40.41       53.94     13.55 o 
  10  12  -3      238.62      240.28     24.27 o 
   0  13  -3      132.74      130.12     21.04 o 
   1  13  -3       55.60       60.23      9.81 o 
   2  13  -3      316.97      326.41     21.01 o 
   3  13  -3      711.60      749.10     29.81 o 
   4  13  -3     2736.09     2701.05     79.46 o 
   5  13  -3     1054.49     1074.24     44.53 o 
   6  13  -3      275.61      290.93     27.22 o 
   7  13  -3      352.38      352.86     31.64 o 
   8  13  -3        5.93       -2.42     11.33 o 
   9  13  -3      465.48      472.36     36.10 o 
   1  14  -3      238.12      233.18     16.45 o 
   2  14  -3      154.13      154.74     16.15 o 
   3  14  -3      471.01      460.02     23.81 o 
   4  14  -3      167.05      131.38     28.05 o 
   5  14  -3      597.86      640.91     34.64 o 
   6  14  -3      589.49      578.89     52.33 o 
   7  14  -3      169.88      155.38     35.07 o 
   8  14  -3      304.47      337.26     32.24 o 
   9  14  -3       12.69        4.50     17.80 o 
   0  15  -3       36.77       59.87     13.89 o 
   1  15  -3      176.84      171.67     14.95 o 
   2  15  -3     1669.89     1678.62     49.68 o 
   3  15  -3      958.11      960.98     35.88 o 
   4  15  -3      475.02      477.53     30.50 o 
   5  15  -3       47.21       55.89     14.36 o 
   6  15  -3     1012.63     1058.50     72.29 o 
   7  15  -3       52.03       31.83     21.04 o 
   8  15  -3      113.49       97.11     29.67 o 
   1  16  -3      358.98      317.71     23.96 o 
   2  16  -3      289.53      287.84     23.28 o 
   3  16  -3      117.15      103.11     15.15 o 
   4  16  -3       31.07       46.86     14.36 o 
   5  16  -3      353.00      392.76     51.79 o 
   6  16  -3      405.58      393.84     51.79 o 
   7  16  -3        6.78        4.86     17.80 o 
   0  17  -3       82.47       84.36     17.35 o 
   1  17  -3      424.63      396.82     32.23 o 
   2  17  -3        2.45       -2.93      8.64 o 
   3  17  -3       58.29       46.50     12.27 o 
   4  17  -3      399.87      368.40     33.01 o 
   5  17  -3       40.32       49.09     24.28 o 
   6  17  -3       63.16       62.04     26.98 o 
   1  18  -3       76.31       64.15     13.98 o 
   2  18  -3       89.83       74.15     14.71 o 
   3  18  -3      543.50      578.12     30.93 o 
   4  18  -3       27.26       20.12     13.06 o 
   0  19  -3      112.85       77.15     25.90 o 
   1  19  -3       25.78       15.14     10.65 o 
   2  19  -3       66.79       45.93     13.91 o 
   0   0  -2    32689.31    34986.24    995.65 o 
   2   0  -2    55625.89    53294.82   1092.75 o 
   4   0  -2     3799.70     3357.78     95.49 o 
   6   0  -2     3458.95     3320.89     85.64 o 
   8   0  -2     4021.88     3912.81     99.95 o 
  10   0  -2      984.65      927.84     42.15 o 
  12   0  -2      179.81      172.43     29.94 o 
   1   1  -2     6405.87     6384.64     94.62 o 
   2   1  -2     2799.90     2701.55     45.02 o 
   3   1  -2      841.60      785.10     18.20 o 
   4   1  -2     1707.24     1743.52     33.60 o 
   5   1  -2       80.33       87.97      8.09 o 
   6   1  -2     6265.34     6096.97    101.01 o 
   7   1  -2        5.69        8.60      5.60 o 
   8   1  -2     2203.75     2348.42     50.02 o 
   9   1  -2      149.65      156.09     13.99 o 
  10   1  -2      278.42      294.89     19.22 o 
  11   1  -2       19.35       11.84      7.86 o 
  12   1  -2      315.73      295.21     25.54 o 
  13   1  -2        1.46       13.07      9.52 o 
   0   2  -2      755.10      886.08     19.40 o 
   1   2  -2     9837.55     9877.06    128.09 o 
   2   2  -2     3667.91     3633.08     57.96 o 
   3   2  -2     2523.48     2666.06     45.92 o 
   4   2  -2    22150.84    21787.21    315.75 o 
   5   2  -2     4576.53     4424.74     74.77 o 
   6   2  -2      402.50      406.71     15.43 o 
   7   2  -2      281.37      291.18     15.66 o 
   8   2  -2      187.29      208.61     14.80 o 
   9   2  -2     1861.38     1950.80     45.25 o 
  10   2  -2      741.67      776.44     27.14 o 
  11   2  -2        9.32        1.31      6.97 o 
  12   2  -2      844.33      919.31     37.98 o 
  13   2  -2      272.02      248.06     26.48 o 
   1   3  -2     4917.41     4899.99     66.86 o 
   2   3  -2    10524.25    10604.72    157.39 o 
   3   3  -2     2536.83     2339.47     43.63 o 
   4   3  -2     2775.11     2791.09     50.16 o 
   5   3  -2      640.91      603.17     17.78 o 
   6   3  -2     3030.11     3015.48     56.29 o 
   7   3  -2      173.62      192.51     13.73 o 
   8   3  -2      488.78      496.63     19.26 o 
   9   3  -2      142.29      127.45     12.71 o 
  10   3  -2     1279.80     1225.38     44.10 o 
  11   3  -2       79.44       85.99     12.28 o 
  12   3  -2      908.84      885.86     32.31 o 
  13   3  -2        7.55       11.36      9.34 o 
   0   4  -2     8270.30     8124.16    166.12 o 
   1   4  -2     4268.09     4440.48     56.24 o 
   2   4  -2     4658.66     4690.04     66.40 o 
   3   4  -2     8953.10     9199.80    137.70 o 
   4   4  -2    18488.88    18670.38    295.52 o 
   5   4  -2     1502.91     1405.35     31.14 o 
   6   4  -2     2675.38     2700.86     51.48 o 
   7   4  -2     2848.69     2744.54     54.75 o 
   8   4  -2      101.23      105.20     11.29 o 
   9   4  -2     1037.49      996.91     33.48 o 
  10   4  -2      458.83      436.65     20.42 o 
  11   4  -2      449.66      505.03     23.06 o 
  12   4  -2     1284.16     1309.12     46.82 o 
  13   4  -2       23.62       18.43     10.61 o 
   1   5  -2      290.79      290.44      8.38 o 
   2   5  -2     9654.88     9666.50    126.35 o 
   3   5  -2     1545.55     1513.07     25.86 o 
   4   5  -2     1050.74     1116.46     25.36 o 
   5   5  -2     1009.36     1029.56     25.34 o 
   6   5  -2     3099.61     3129.04     61.08 o 
   7   5  -2      959.71      972.92     28.97 o 
   8   5  -2      541.30      507.93     20.31 o 
   9   5  -2      238.31      242.56     17.10 o 
  10   5  -2     1885.82     1894.48     46.69 o 
  11   5  -2      100.87       89.08     21.76 o 
  12   5  -2      410.34      449.49     31.34 o 
  13   5  -2       31.14       24.69     12.02 o 
   0   6  -2     2370.77     1968.43     38.56 o 
   1   6  -2      582.07      589.18     11.49 o 
   2   6  -2    11534.51    11442.87    139.23 o 
   3   6  -2      332.50      338.48      9.76 o 
   4   6  -2     3447.07     3423.00     61.46 o 
   5   6  -2      915.02      921.76     24.73 o 
   6   6  -2     3682.60     3805.35     68.15 o 
   7   6  -2      517.44      529.74     19.78 o 
   8   6  -2     1488.61     1512.52     37.45 o 
   9   6  -2      149.63      190.59     18.58 o 
  10   6  -2      295.16      320.84     24.53 o 
  11   6  -2      174.95      195.49     20.94 o 
  12   6  -2      227.45      231.49     26.18 o 
   1   7  -2      643.68      625.40     12.39 o 
   2   7  -2     3507.12     3379.41     50.43 o 
   3   7  -2      115.82      144.03      8.16 o 
   4   7  -2      240.52      243.64     10.92 o 
   5   7  -2       16.09       19.91      5.44 o 
   6   7  -2     4541.11     4699.94     82.50 o 
   7   7  -2      140.06      159.63     15.96 o 
   8   7  -2      757.84      793.21     31.14 o 
   9   7  -2      164.12      165.92     17.78 o 
  10   7  -2      283.53      314.84     25.33 o 
  11   7  -2       77.82       72.34     14.15 o 
  12   7  -2       33.25       37.35     12.44 o 
   0   8  -2     1194.18     1184.56     28.74 o 
   1   8  -2     2527.63     2454.37     39.04 o 
   2   8  -2      734.36      709.11     21.18 o 
   3   8  -2      190.31      219.33     16.74 o 
   4   8  -2     9573.43     9559.44    148.36 o 
   5   8  -2     1406.13     1418.53     39.80 o 
   6   8  -2      939.72      941.59     34.68 o 
   7   8  -2     1073.54      984.89     33.84 o 
   8   8  -2      450.46      478.90     24.54 o 
   9   8  -2     2174.53     2199.98     60.52 o 
  10   8  -2      331.44      386.24     28.15 o 
  11   8  -2      184.68      183.55     20.96 o 
  12   8  -2      349.77      411.61     31.07 o 
   1   9  -2     7659.48     7570.15    106.23 o 
   2   9  -2     2279.90     2203.77     37.58 o 
   3   9  -2     3058.99     3121.37     55.52 o 
   4   9  -2      115.55      133.29     13.25 o 
   5   9  -2     1999.63     1988.83     49.78 o 
   6   9  -2     1423.56     1435.34     41.73 o 
   7   9  -2     1317.47     1329.86     41.76 o 
   8   9  -2       38.43       36.37     10.45 o 
   9   9  -2      710.81      737.18     32.37 o 
  10   9  -2      619.74      643.46     33.99 o 
  11   9  -2        3.06       -2.86      9.30 o 
   0  10  -2     2032.58     1994.02     58.75 o 
   1  10  -2      349.56      334.43     11.60 o 
   2  10  -2     1437.00     1421.24     28.22 o 
   3  10  -2     6385.19     6273.98    103.64 o 
   4  10  -2      582.95      566.13     23.51 o 
   5  10  -2      579.12      555.64     28.42 o 
   6  10  -2      554.56      514.34     26.75 o 
   7  10  -2      421.30      417.19     23.64 o 
   8  10  -2      294.19      291.59     23.15 o 
   9  10  -2      366.13      404.18     28.44 o 
  10  10  -2      142.30      145.16     18.74 o 
  11  10  -2     1304.27     1419.62    115.51 o 
   1  11  -2      740.86      762.36     22.62 o 
   2  11  -2     1613.66     1637.82     31.93 o 
   3  11  -2      154.79      153.16     10.63 o 
   4  11  -2      356.98      392.35     19.57 o 
   5  11  -2      115.39      118.35     14.43 o 
   6  11  -2       29.71       37.93     11.92 o 
   7  11  -2      191.67      204.99     41.81 o 
   8  11  -2       49.06       51.28     11.90 o 
   9  11  -2      415.26      411.22     29.07 o 
  10  11  -2      464.37      531.28     31.23 o 
  11  11  -2       58.03       47.74     14.37 o 
   0  12  -2     4598.29     4447.24    112.90 o 
   1  12  -2      111.62      103.57     10.66 o 
   2  12  -2      401.95      407.65     17.07 o 
   3  12  -2      540.82      528.34     23.21 o 
   4  12  -2      190.81      180.24     16.35 o 
   5  12  -2      815.75      863.52     37.21 o 
   6  12  -2      351.07      376.61     27.02 o 
   7  12  -2      198.22      179.79     26.17 o 
   8  12  -2     1309.09     1327.72     54.96 o 
   9  12  -2      150.09      154.53     23.44 o 
  10  12  -2       19.98       18.82     14.30 o 
   1  13  -2      752.51      701.79     23.33 o 
   2  13  -2     1561.60     1496.65     37.23 o 
   3  13  -2       99.26      106.50     13.64 o 
   4  13  -2      278.16      271.02     20.98 o 
   5  13  -2      588.26      579.96     34.14 o 
   6  13  -2      754.19      797.55     38.55 o 
   7  13  -2      257.52      263.67     37.50 o 
   8  13  -2      346.76      372.68     33.89 o 
   9  13  -2      180.97      227.49     28.42 o 
  10  13  -2      155.25      191.89     30.21 o 
   0  14  -2      313.09      316.55     27.44 o 
   1  14  -2      683.66      697.51     24.36 o 
   2  14  -2      474.85      425.61     19.16 o 
   3  14  -2      665.13      652.94     28.13 o 
   4  14  -2     1279.59     1250.29     41.09 o 
   5  14  -2      118.67       87.46     23.74 o 
   6  14  -2      133.60      141.35     31.29 o 
   7  14  -2      627.94      656.03     56.11 o 
   8  14  -2       92.09      108.16     19.70 o 
   9  14  -2      361.84      371.10     48.02 o 
   1  15  -2     2660.11     2701.99     78.80 o 
   2  15  -2      163.02      161.44     17.22 o 
   3  15  -2     1486.64     1545.53     47.54 o 
   4  15  -2       34.28       24.33      9.92 o 
   5  15  -2      631.75      599.84     28.80 o 
   6  15  -2      214.44      215.26     37.23 o 
   7  15  -2      657.69      667.90     58.27 o 
   8  15  -2       11.77        8.63     16.72 o 
   0  16  -2       18.06       20.48     11.43 o 
   1  16  -2       27.22       26.91      8.67 o 
   2  16  -2      522.09      531.12     26.96 o 
   3  16  -2     1369.19     1371.89     46.19 o 
   4  16  -2      356.18      342.22     25.70 o 
   5  16  -2       62.41       50.36     18.14 o 
   6  16  -2      276.35      305.13     38.57 o 
   7  16  -2       69.13       39.92     22.66 o 
   1  17  -2      237.55      222.76     17.83 o 
   2  17  -2      486.51      530.40     28.22 o 
   3  17  -2       64.51       76.08     14.42 o 
   4  17  -2      324.02      326.24     26.36 o 
   5  17  -2      149.33      144.47     18.62 o 
   6  17  -2       41.99       41.84     15.03 o 
   0  18  -2     1754.13     1726.72     67.85 o 
   1  18  -2       46.60       36.83     11.71 o 
   2  18  -2      728.46      767.12     35.02 o 
   3  18  -2      213.92      178.32     20.34 o 
   4  18  -2      469.77      468.32     30.45 o 
   5  18  -2      226.91      210.24     22.65 o 
   1  19  -2       65.48       28.03     11.67 o 
   2  19  -2      126.52      109.25     17.33 o 
   3  19  -2      256.44      267.77     25.26 o 
   2   0  -1    16341.63    15744.40    322.53 o 
   4   0  -1      583.94      523.56     20.21 o 
   6   0  -1     1725.10     1624.22     47.30 o 
   8   0  -1     2009.83     1928.85     60.44 o 
  10   0  -1     3768.17     3810.71    103.38 o 
  12   0  -1      594.38      625.63     37.19 o 
   0   1  -1    17448.59    17792.04    293.88 o 
   1   1  -1      833.76      930.57     16.65 o 
   2   1  -1     1169.63     1190.63     28.66 o 
   3   1  -1      979.79      845.60     20.86 o 
   4   1  -1       94.77       64.09      5.96 o 
   5   1  -1      827.77      800.40     16.82 o 
   6   1  -1      955.78      979.82     20.37 o 
   7   1  -1     1179.12     1136.71     24.13 o 
   8   1  -1     1868.96     1865.57     41.74 o 
   9   1  -1        7.60        2.30      6.09 o 
  10   1  -1      798.41      791.39     33.02 o 
  11   1  -1      488.40      489.70     21.84 o 
  12   1  -1      764.14      775.98     29.12 o 
  13   1  -1       44.73       39.04     10.44 o 
   1   2  -1     2329.65     2281.77     36.78 o 
   2   2  -1     2606.26     2515.42     45.87 o 
   3   2  -1       74.31       79.42      6.08 o 
   4   2  -1      517.37      519.94     11.83 o 
   5   2  -1       48.09       51.88      4.76 o 
   6   2  -1     4926.76     4719.12     69.23 o 
   7   2  -1       54.77       47.32      7.71 o 
   8   2  -1     2821.26     2712.52     53.19 o 
   9   2  -1      145.39      166.88     13.77 o 
  10   2  -1      625.60      629.08     24.37 o 
  11   2  -1       25.59       22.59      8.34 o 
  12   2  -1      509.26      515.18     23.99 o 
  13   2  -1       32.88       26.84     11.55 o 
   0   3  -1    29790.42    29826.68    503.03 o 
   1   3  -1      102.96       97.71      3.94 o 
   2   3  -1    52801.13    49237.23    633.22 o 
   3   3  -1      286.90      286.98      7.77 o 
   4   3  -1     3462.06     3030.87     51.71 o 
   5   3  -1      352.37      348.81     10.16 o 
   6   3  -1     5279.83     4917.82     71.54 o 
   7   3  -1      105.76      121.15     10.85 o 
   8   3  -1     3053.83     3088.66     61.22 o 
   9   3  -1      251.33      274.97     17.83 o 
  10   3  -1      921.13      925.87     29.79 o 
  11   3  -1       50.14       48.26      9.83 o 
  12   3  -1       38.70       21.16      9.08 o 
  13   3  -1       32.33       35.00     15.59 o 
   1   4  -1       19.27       22.82      3.38 o 
   2   4  -1     7541.54     7386.92     90.57 o 
   3   4  -1     1004.12      989.12     16.44 o 
   4   4  -1     1622.77     1650.50     27.90 o 
   5   4  -1      943.80      943.15     19.40 o 
   6   4  -1     6327.13     6277.47    102.18 o 
   7   4  -1       55.04       63.48      8.53 o 
   8   4  -1     1954.93     1927.92     43.22 o 
   9   4  -1       89.40       93.49     16.90 o 
  10   4  -1      624.45      592.10     23.39 o 
  11   4  -1       18.20        4.98      7.28 o 
  12   4  -1      455.56      492.96     28.39 o 
  13   4  -1       52.06       64.85     18.50 o 
   0   5  -1     4954.45     4810.56     81.33 o 
   1   5  -1     5282.18     5321.51     82.40 o 
   2   5  -1     4687.04     4788.35     61.60 o 
   3   5  -1     4658.92     4877.73     63.09 o 
   4   5  -1    12242.59    12515.78    164.75 o 
   5   5  -1      837.85      770.79     17.32 o 
   6   5  -1     3468.34     3525.28     62.93 o 
   7   5  -1     3633.24     3636.86     68.18 o 
   8   5  -1      840.88      824.25     26.05 o 
   9   5  -1     2640.93     2613.08     64.74 o 
  10   5  -1      154.96      160.22     17.33 o 
  11   5  -1      272.12      244.89     22.12 o 
  12   5  -1      889.27      922.25     37.99 o 
  13   5  -1       87.31       93.78     19.96 o 
   1   6  -1     5196.21     4851.03     74.99 o 
   2   6  -1     5434.67     5424.84     83.49 o 
   3   6  -1     3365.31     3262.39     45.18 o 
   4   6  -1     1105.38     1108.01     19.70 o 
   5   6  -1     1814.17     1726.24     36.28 o 
   6   6  -1     2297.59     2303.03     47.75 o 
   7   6  -1     1046.84      984.93     26.93 o 
   8   6  -1      306.28      335.29     18.01 o 
   9   6  -1      362.16      371.10     23.28 o 
  10   6  -1     1428.91     1458.51     49.01 o 
  11   6  -1       40.15       34.21     11.84 o 
  12   6  -1      462.37      423.76     28.81 o 
   0   7  -1     2289.53     2388.29     48.66 o 
   1   7  -1      579.67      578.50     18.03 o 
   2   7  -1     1199.28     1343.97     27.55 o 
   3   7  -1     2310.78     2249.91     35.04 o 
   4   7  -1     6920.40     6814.27     87.79 o 
   5   7  -1      495.03      509.84     13.16 o 
   6   7  -1       32.31       47.76      9.40 o 
   7   7  -1     1239.12     1246.33     38.50 o 
   8   7  -1      275.74      305.63     28.29 o 
   9   7  -1      368.05      411.35     22.59 o 
  10   7  -1      500.00      522.72     26.74 o 
  11   7  -1      919.66      988.91     38.71 o 
  12   7  -1      766.88      872.43     37.67 o 
   1   8  -1      365.10      349.83     10.55 o 
   2   8  -1     3143.16     3032.72     54.67 o 
   3   8  -1      107.41      115.43      8.76 o 
   4   8  -1      205.67      215.97     11.26 o 
   5   8  -1      201.72      213.63     14.28 o 
   6   8  -1     2406.14     2502.05     59.73 o 
   7   8  -1      309.54      351.55     20.75 o 
   8   8  -1      611.52      570.82     26.57 o 
   9   8  -1      425.69      419.71     23.41 o 
  10   8  -1      211.22      213.44     30.57 o 
  11   8  -1       40.77       35.80     11.95 o 
  12   8  -1       49.60       49.28     13.79 o 
   0   9  -1    20168.70    20056.54    341.05 o 
   1   9  -1       80.37       85.66      6.82 o 
   2   9  -1     1189.02     1125.71     25.71 o 
   3   9  -1     1440.74     1410.57     31.81 o 
   4   9  -1     1337.48     1321.95     29.11 o 
   5   9  -1     1414.46     1387.05     39.22 o 
   6   9  -1     2503.06     2504.22     52.91 o 
   7   9  -1      627.90      663.68     41.86 o 
   8   9  -1     2543.66     2740.89     68.60 o 
   9   9  -1      138.16      167.24     18.44 o 
  10   9  -1       45.71       37.73     11.95 o 
  11   9  -1      123.37      135.17     18.42 o 
  12   9  -1        0.76       11.01     10.80 o 
   1  10  -1      877.94      905.51     20.17 o 
   2  10  -1     2806.59     2759.34     50.40 o 
   3  10  -1      136.42      157.20     11.43 o 
   4  10  -1      153.35      191.65     12.74 o 
   5  10  -1      151.29      195.05     16.87 o 
   6  10  -1      702.20      732.28     27.77 o 
   7  10  -1      111.74      119.29     24.43 o 
   8  10  -1      461.81      501.80     25.20 o 
   9  10  -1      583.94      623.69     29.46 o 
  10  10  -1      608.04      649.64     31.88 o 
  11  10  -1       54.74       55.33     14.30 o 
   0  11  -1     5943.58     5751.04    212.56 o 
   1  11  -1     2893.85     2768.30     53.87 o 
   2  11  -1      709.93      669.39     17.94 o 
   3  11  -1      201.48      215.93     13.16 o 
   4  11  -1      380.46      404.07     19.15 o 
   5  11  -1     1518.24     1524.40     43.59 o 
   6  11  -1       61.95       65.96     12.32 o 
   7  11  -1      799.15      774.32     37.89 o 
   8  11  -1      972.81     1017.16     45.91 o 
   9  11  -1     1076.48     1059.07     48.81 o 
  10  11  -1      318.55      342.19     27.15 o 
  11  11  -1      153.30      134.63     19.10 o 
   1  12  -1     6017.82     5998.60    101.08 o 
   2  12  -1      646.64      642.94     21.55 o 
   3  12  -1     2826.13     2859.15     57.20 o 
   4  12  -1       78.40       98.63     12.33 o 
   5  12  -1     2154.32     2262.52     58.30 o 
   6  12  -1      653.65      635.69     27.63 o 
   7  12  -1     1055.59     1127.33     47.06 o 
   8  12  -1       48.14       47.11     14.48 o 
   9  12  -1      815.43      830.52     43.29 o 
  10  12  -1      181.17      168.79     24.66 o 
   0  13  -1     1197.73     1148.53     43.48 o 
   1  13  -1      287.37      299.08     18.05 o 
   2  13  -1      809.73      758.77     24.69 o 
   3  13  -1     1641.04     1552.37     44.70 o 
   4  13  -1     2764.80     2700.33     84.10 o 
   5  13  -1      857.70      899.36     33.23 o 
   6  13  -1       37.94       39.33     10.95 o 
   7  13  -1      103.22      106.29     15.55 o 
   8  13  -1      103.40      125.08     20.43 o 
   9  13  -1      404.43      483.63     49.09 o 
  10  13  -1      448.92      479.82     37.10 o 
   1  14  -1      345.93      349.29     19.42 o 
   2  14  -1     1032.48     1086.65     31.11 o 
   3  14  -1      267.65      257.91     17.48 o 
   4  14  -1      292.39      280.57     27.50 o 
   5  14  -1      858.47      815.31     42.14 o 
   6  14  -1      777.58      805.24     63.93 o 
   7  14  -1      116.90      119.12     16.83 o 
   8  14  -1       31.80       10.78     12.31 o 
   9  14  -1      148.88      153.06     23.81 o 
   0  15  -1     2690.95     2863.21     84.47 o 
   1  15  -1       19.87       15.66      7.35 o 
   2  15  -1      140.38      144.80     13.87 o 
   3  15  -1     1105.28     1077.55     39.26 o 
   4  15  -1      331.67      368.53     24.42 o 
   5  15  -1      529.55      577.56     36.05 o 
   6  15  -1      238.88      249.40     39.38 o 
   7  15  -1      316.25      355.71     41.00 o 
   8  15  -1      700.40      796.84     64.74 o 
   1  16  -1      181.84      173.22     15.70 o 
   2  16  -1      426.23      425.29     21.34 o 
   3  16  -1      220.76      216.43     20.87 o 
   4  16  -1       83.25       91.52     17.25 o 
   5  16  -1      167.53      188.04     36.42 o 
   6  16  -1       96.50      118.19     36.42 o 
   7  16  -1       48.00       44.58     16.77 o 
   8  16  -1      135.77      194.76     40.46 o 
   0  17  -1      341.34      351.83     31.94 o 
   1  17  -1     1206.01     1206.30     39.25 o 
   2  17  -1       50.49       42.93     11.89 o 
   3  17  -1      115.68      108.68     18.00 o 
   4  17  -1      339.16      332.68     26.23 o 
   5  17  -1      199.14      192.79     21.09 o 
   6  17  -1       20.57       23.95     14.21 o 
   7  17  -1      377.79      381.48     37.94 o 
   1  18  -1     1096.43     1107.87     36.20 o 
   2  18  -1      199.91      173.36     19.23 o 
   3  18  -1       93.46      104.14     16.64 o 
   4  18  -1       18.20       16.08     10.12 o 
   5  18  -1      127.74      109.71     17.48 o 
   0  19  -1        1.45        2.48     11.63 o 
   1  19  -1      116.10       98.43     14.25 o 
   2  19  -1       48.77       53.69     13.80 o 
   3  19  -1      388.94      396.55     58.50 o 
   4  19  -1      304.45      282.42     38.59 o 
   2   0   0    12776.82    12899.41    262.46 o 
   4   0   0    10947.90     9796.23    206.76 o 
   6   0   0     6398.17     6428.34    144.58 o 
   8   0   0    24453.49    23908.54    406.24 o 
  10   0   0     2679.58     2615.53     79.10 o 
  12   0   0       47.43       56.65     24.28 o 
   1   1   0        0.87        1.62      0.57 o 
   2   1   0    31885.11    30293.83    418.84 o 
   3   1   0       31.94       29.97      3.26 o 
   4   1   0      629.77      539.81     12.12 o 
   5   1   0        6.52        5.69      2.98 o 
   6   1   0      272.62      257.22     10.02 o 
   7   1   0       13.71       17.99      4.55 o 
   8   1   0      442.94      397.17     14.28 o 
   9   1   0       39.05       41.77      8.21 o 
  10   1   0     5402.70     5362.23     95.94 o 
  11   1   0        2.86        6.55      7.05 o 
  12   1   0      465.60      505.13     33.85 o 
  13   1   0        0.65       -6.20     11.83 o 
   0   2   0    13589.72    12992.82    372.26 o 
   1   2   0     2129.35     2197.54     53.96 o 
   2   2   0      753.61      811.89     20.83 o 
   3   2   0      863.51      731.79     12.62 o 
   4   2   0      128.96       95.17      7.46 o 
   5   2   0      240.53      263.78      8.95 o 
   6   2   0     1195.46     1273.07     24.53 o 
   7   2   0     2264.39     2330.28     40.03 o 
   8   2   0     3722.54     3737.63     72.59 o 
   9   2   0        1.41        0.33      5.70 o 
  10   2   0     1177.32     1151.16     32.50 o 
  11   2   0      322.79      309.60     20.03 o 
  12   2   0      126.49       90.90     18.65 o 
  13   2   0       33.41       31.03     29.67 o 
   1   3   0    14194.70    13909.74    231.77 o 
   2   3   0      647.58      629.97     10.81 o 
   3   3   0     1820.36     1654.26     23.97 o 
   4   3   0      140.72      143.48      5.97 o 
   5   3   0       99.39       84.11      7.22 o 
   6   3   0     7967.51     7608.01    106.12 o 
   7   3   0       16.87       13.21      4.56 o 
   8   3   0     1705.24     1752.56     39.17 o 
   9   3   0      236.13      240.02     15.96 o 
  10   3   0       69.87       64.14     10.26 o 
  11   3   0        6.44        0.89      6.84 o 
  12   3   0       41.20       28.48     10.67 o 
  13   3   0       10.47       15.65     22.12 o 
   0   4   0     3328.51     3450.65    108.44 o 
   1   4   0     6360.00     5976.89    111.67 o 
   2   4   0     5069.08     4713.23     58.86 o 
   3   4   0     5189.08     5167.29     65.30 o 
   4   4   0    19707.29    19484.97    231.51 o 
   5   4   0     6239.27     6302.25     80.83 o 
   6   4   0      253.46      255.61      9.92 o 
   7   4   0        0.66        3.68      4.04 o 
   8   4   0     1427.31     1481.42     35.24 o 
   9   4   0     1710.98     1762.33     41.32 o 
  10   4   0     1302.41     1391.08     37.00 o 
  11   4   0       65.76       70.81     11.09 o 
  12   4   0      159.63      223.25     36.42 o 
  13   4   0      366.45      313.99     45.86 o 
   1   5   0     1683.69     1765.73     31.04 o 
   2   5   0     8332.12     8332.65    125.07 o 
   3   5   0      448.58      473.32     11.99 o 
   4   5   0     2589.34     2488.91     35.85 o 
   5   5   0     2220.01     2244.34     33.96 o 
   6   5   0     2245.75     2190.34     37.64 o 
   7   5   0      426.42      407.85     21.02 o 
   8   5   0      175.48      174.77     16.90 o 
   9   5   0       42.77       48.23      8.90 o 
  10   5   0     2469.66     2583.69     65.49 o 
  11   5   0       13.52       20.64      9.44 o 
  12   5   0     1241.98     1309.47     57.73 o 
  13   5   0      126.87       98.73     29.67 o 
   0   6   0    28926.29    27704.96    561.70 o 
   1   6   0     3829.94     3926.43     62.85 o 
   2   6   0     1191.56     1055.48     22.29 o 
   3   6   0     5070.53     5097.88     81.42 o 
   4   6   0      198.22      196.92      7.72 o 
   5   6   0      390.38      391.48     10.95 o 
   6   6   0      357.23      343.50     11.11 o 
   7   6   0       51.82       52.30      8.20 o 
   8   6   0     4281.21     4392.69    102.63 o 
   9   6   0      140.75      160.48     16.69 o 
  10   6   0       13.84       10.04      7.75 o 
  11   6   0      697.20      694.89     31.14 o 
  12   6   0       83.72       81.16     17.59 o 
  13   6   0       74.46       44.78     24.82 o 
   1   7   0        8.03        9.73      4.37 o 
   2   7   0     4115.91     3909.16     64.64 o 
   3   7   0      965.23      950.53     22.30 o 
   4   7   0      358.92      344.51     13.71 o 
   5   7   0      204.33      233.56     10.01 o 
   6   7   0      221.11      239.89     12.13 o 
   7   7   0        0.10        2.82      6.71 o 
   8   7   0        2.61        1.74      7.20 o 
   9   7   0      159.69      180.04     17.89 o 
  10   7   0      981.70     1019.07     37.57 o 
  11   7   0      343.67      327.69     25.36 o 
  12   7   0      292.46      334.08     32.81 o 
   0   8   0     2447.97     2427.90     48.75 o 
   1   8   0     8333.30     8204.93    125.72 o 
   2   8   0      360.09      340.39     13.94 o 
   3   8   0       75.23       83.49      7.92 o 
   4   8   0     2021.23     1918.85     38.60 o 
   5   8   0       43.68       36.94      6.69 o 
   6   8   0       44.54       52.15      8.64 o 
   7   8   0     9011.09     9118.38    148.18 o 
   8   8   0      353.38      400.02     22.59 o 
   9   8   0      241.27      218.57     21.22 o 
  10   8   0      455.93      479.29     25.63 o 
  11   8   0      322.06      315.01     31.60 o 
  12   8   0      309.03      307.68     31.81 o 
   1   9   0     1415.16     1401.43     29.41 o 
   2   9   0     5882.11     6003.72     96.88 o 
   3   9   0     7353.17     7264.78    115.73 o 
   4   9   0        8.60        7.96      4.74 o 
   5   9   0     6096.80     6173.78    102.65 o 
   6   9   0     2528.41     2554.02     64.47 o 
   7   9   0      766.47      819.39     26.26 o 
   8   9   0     2102.52     2072.46     55.47 o 
   9   9   0       73.49       95.64     14.48 o 
  10   9   0      139.36      152.94     18.14 o 
  11   9   0        1.13      -12.61      9.97 o 
  12   9   0        0.66       12.71     13.12 o 
   0  10   0     3928.85     4015.79     77.21 o 
   1  10   0       97.76      110.50      8.83 o 
   2  10   0      271.51      281.06     13.55 o 
   3  10   0        7.63        4.23      4.69 o 
   4  10   0      622.18      609.25     19.80 o 
   5  10   0     3377.04     3458.02     64.58 o 
   6  10   0      326.16      312.54     20.30 o 
   7  10   0     1001.48     1001.57     35.09 o 
   8  10   0     1129.44     1092.38     46.37 o 
   9  10   0      593.38      654.39     31.29 o 
  10  10   0      592.37      640.23     30.80 o 
  11  10   0       10.39        8.68     12.78 o 
   1  11   0     1020.90     1065.72     28.10 o 
   2  11   0     1441.69     1449.81     32.77 o 
   3  11   0       16.45       25.80      6.25 o 
   4  11   0       27.85       22.40      6.39 o 
   5  11   0       24.29       38.65      9.87 o 
   6  11   0     1450.91     1466.16     43.54 o 
   7  11   0       33.44       26.98     16.27 o 
   8  11   0      374.01      403.44     30.42 o 
   9  11   0      154.83      177.96     23.44 o 
  10  11   0      321.44      347.87     33.76 o 
  11  11   0       89.66      103.72     20.98 o 
   0  12   0     3357.62     3270.96     88.88 o 
   1  12   0     1641.56     1619.98     37.95 o 
   2  12   0      170.95      176.80     16.02 o 
   3  12   0     2029.43     2131.65     45.09 o 
   4  12   0        4.21        2.83      5.34 o 
   5  12   0      191.67      202.52     17.82 o 
   6  12   0      326.70      343.34     33.88 o 
   7  12   0       53.22       76.77     13.17 o 
   8  12   0     1344.30     1351.18     45.31 o 
   9  12   0      198.02      200.37     25.55 o 
  10  12   0       18.05        5.81     11.98 o 
   1  13   0     1892.38     1832.64     42.58 o 
   2  13   0      258.87      299.74     21.34 o 
   3  13   0      167.10      166.73     16.36 o 
   4  13   0        9.74        4.56      7.57 o 
   5  13   0      671.22      669.46     27.87 o 
   6  13   0     1191.81     1255.49     41.09 o 
   7  13   0        3.05       -5.57      7.71 o 
   8  13   0       81.05       76.78     14.26 o 
   9  13   0      327.55      325.17     32.60 o 
  10  13   0       27.47       12.97     13.92 o 
   0  14   0       10.91        2.16      9.71 o 
   1  14   0     1141.52     1151.91     32.83 o 
   2  14   0        3.27       12.35      6.57 o 
   3  14   0      167.68      189.95     18.22 o 
   4  14   0      555.22      558.69     33.16 o 
   5  14   0       62.69       54.49     15.26 o 
   6  14   0       22.09        8.36      8.59 o 
   7  14   0     2169.53     2310.04     63.90 o 
   8  14   0       88.64      115.70     16.65 o 
   9  14   0        0.81       -1.89     11.75 o 
   1  15   0     1162.13     1116.12     33.31 o 
   2  15   0      825.19      857.65     28.65 o 
   3  15   0     2577.42     2501.94     65.10 o 
   4  15   0      166.02      181.56     23.35 o 
   5  15   0     1711.37     1726.77    108.44 o 
   6  15   0      123.56      129.07     21.43 o 
   7  15   0      313.97      386.20     35.67 o 
   8  15   0        9.29       22.69     14.36 o 
   9  15   0        3.67        3.29     12.43 o 
   0  16   0       30.47       42.93     13.21 o 
   1  16   0        0.64        4.01      6.64 o 
   2  16   0       32.08       37.28      9.14 o 
   3  16   0       18.64       13.18      7.52 o 
   4  16   0      710.65      698.25     40.06 o 
   5  16   0      445.34      412.35     36.81 o 
   6  16   0        9.78        6.47     11.44 o 
   7  16   0      226.87      244.10     29.52 o 
   8  16   0       10.19        5.77     13.51 o 
   1  17   0      408.63      381.69     23.87 o 
   2  17   0        6.28        6.07      7.32 o 
   3  17   0      214.21      211.50     21.05 o 
   4  17   0      180.84      176.95     19.79 o 
   5  17   0      516.56      430.30     38.51 o 
   6  17   0      423.15      347.80     35.21 o 
   7  17   0        0.28       -3.51     12.78 o 
   0  18   0       98.31      128.24     20.79 o 
   1  18   0      186.30      180.77     17.49 o 
   2  18   0     1725.81     1833.83     49.67 o 
   3  18   0      587.73      584.87     31.09 o 
   4  18   0      430.39      439.11     32.31 o 
   5  18   0       10.69       11.83     10.55 o 
   1  19   0      191.83      170.89     17.45 o 
   2  19   0        1.71       11.94      9.96 o 
   3  19   0       26.47       14.23     11.10 o 
   4  19   0      128.22      116.31     19.78 o 
   0  20   0       44.18       46.67     16.79 o 
   2   0   1    16219.80    15867.67    226.71 o 
   4   0   1      504.58      482.34     14.59 o 
   6   0   1     1664.54     1524.80     36.06 o 
   8   0   1     2101.08     2000.64     47.17 o 
  10   0   1     3522.53     3598.88     99.69 o 
  12   0   1      503.84      661.43     54.49 o 
   1   1   1      834.02      962.61     18.69 o 
   2   1   1     1211.67     1234.96     17.26 o 
   3   1   1      979.08      852.64     13.64 o 
   4   1   1      109.53       90.99      4.94 o 
   5   1   1      844.57      801.75     16.71 o 
   6   1   1      923.80      944.51     20.15 o 
   7   1   1     1175.71     1157.02     21.92 o 
   8   1   1     1844.33     1873.11     32.05 o 
   9   1   1        4.60       10.58      4.53 o 
  10   1   1      877.11      866.81     26.64 o 
  11   1   1      489.91      474.93     31.09 o 
  12   1   1      738.31      786.80     42.34 o 
  13   1   1       44.27       15.69     14.82 o 
   1   2   1     2330.79     2293.82     41.52 o 
   2   2   1     2701.27     2634.49     33.61 o 
   3   2   1       71.82       78.87      4.35 o 
   4   2   1      573.39      595.58     11.56 o 
   5   2   1       53.45       61.64      4.89 o 
   6   2   1     4867.64     4697.40     69.09 o 
   7   2   1       57.76       53.34      6.33 o 
   8   2   1     2701.94     2567.82     45.12 o 
   9   2   1      138.85      154.60     11.39 o 
  10   2   1      804.50      801.36     22.14 o 
  11   2   1       26.06       13.86     12.95 o 
  12   2   1      605.11      606.09     36.62 o 
  13   2   1       36.63       30.05     15.59 o 
   0   3   1    32464.01    31108.20    862.12 o 
   1   3   1      107.04      107.78      5.26 o 
   2   3   1    52286.39    49533.01    635.86 o 
   3   3   1      303.88      299.00      8.61 o 
   4   3   1     3432.92     3000.42     40.78 o 
   5   3   1      364.01      354.56      9.92 o 
   6   3   1     5051.44     4859.94     71.62 o 
   7   3   1       94.99       95.97      7.96 o 
   8   3   1     3361.33     3300.93     53.34 o 
   9   3   1      254.83      267.97     16.51 o 
  10   3   1     1000.00     1059.41     29.98 o 
  11   3   1       59.85       49.14     14.05 o 
  12   3   1       29.66       28.56     14.30 o 
  13   3   1       32.29       29.67     23.20 o 
   1   4   1       13.82       18.31      3.26 o 
   2   4   1     7418.80     7444.95    110.58 o 
   3   4   1     1004.33      970.65     20.39 o 
   4   4   1     1687.83     1675.83     25.60 o 
   5   4   1      951.20      966.86     18.05 o 
   6   4   1     6405.48     6295.33     81.99 o 
   7   4   1       60.76       46.59      6.14 o 
   8   4   1     1803.13     1855.77     43.64 o 
   9   4   1       87.92       80.12     10.04 o 
  10   4   1      663.58      696.88     27.85 o 
  11   4   1       19.63       27.51     18.88 o 
  12   4   1      517.09      531.41     50.71 o 
  13   4   1       57.80       56.65     26.98 o 
   0   5   1     4408.36     4249.75     98.75 o 
   1   5   1     5600.60     5466.63     83.29 o 
   2   5   1     4884.98     4946.30     76.50 o 
   3   5   1     4630.73     4935.57     84.80 o 
   4   5   1    11807.26    11962.57    147.53 o 
   5   5   1      858.47      803.70     16.32 o 
   6   5   1     3345.71     3485.04     50.12 o 
   7   5   1     3893.93     3831.03     54.43 o 
   8   5   1      973.15      972.57     26.11 o 
   9   5   1     2576.11     2548.37     53.05 o 
  10   5   1      179.48      210.55     24.28 o 
  11   5   1      255.04      245.47     38.84 o 
  12   5   1      847.52      951.68     68.52 o 
  13   5   1       87.99      100.89     29.67 o 
   1   6   1     5071.17     4710.42     75.51 o 
   2   6   1     5323.44     5175.78     83.65 o 
   3   6   1     3470.71     3372.21     56.55 o 
   4   6   1     1085.87     1068.40     21.03 o 
   5   6   1     1925.82     1832.01     29.21 o 
   6   6   1     2605.66     2609.15     38.95 o 
   7   6   1     1003.11      962.65     23.17 o 
   8   6   1      366.86      391.47     19.68 o 
   9   6   1      348.76      366.52     21.30 o 
  10   6   1     1268.90     1322.28     52.22 o 
  11   6   1       39.71       51.25     21.58 o 
  12   6   1      432.54      467.75     56.11 o 
   0   7   1     2804.28     2751.17     61.63 o 
   1   7   1      559.47      526.16     12.08 o 
   2   7   1     1292.79     1362.73     28.17 o 
   3   7   1     2059.64     2022.84     40.21 o 
   4   7   1     7035.23     6831.69     95.22 o 
   5   7   1      568.73      575.28     17.82 o 
   6   7   1       27.18       40.61      6.34 o 
   7   7   1     1299.50     1331.70     33.07 o 
   8   7   1      385.75      396.38     20.13 o 
   9   7   1      378.65      374.77     21.00 o 
  10   7   1      587.09      609.37     47.75 o 
  11   7   1      853.30      918.77     65.82 o 
  12   7   1      725.76      755.84     62.58 o 
   1   8   1      365.01      344.99      9.72 o 
   2   8   1     3577.79     3334.35     56.08 o 
   3   8   1       88.14       96.06      8.61 o 
   4   8   1      223.35      234.80     12.82 o 
   5   8   1      208.45      202.42     13.20 o 
   6   8   1     2460.19     2537.13     50.79 o 
   7   8   1      288.77      322.48     16.49 o 
   8   8   1      671.25      693.96     23.71 o 
   9   8   1      381.80      408.71     24.96 o 
  10   8   1      245.53      241.50     25.94 o 
  11   8   1       42.21       69.60     24.28 o 
  12   8   1       72.33       86.86     29.13 o 
   0   9   1    20595.95    20590.04    419.23 o 
   1   9   1      109.94      113.85      7.55 o 
   2   9   1     1197.16     1111.91     23.42 o 
   3   9   1     1617.86     1590.57     33.54 o 
   4   9   1     1104.53     1086.59     31.00 o 
   5   9   1     1372.86     1410.78     33.30 o 
   6   9   1     2493.54     2535.34     51.51 o 
   7   9   1      583.09      638.18     26.76 o 
   8   9   1     2562.10     2800.94     68.44 o 
   9   9   1      146.77      177.46     23.74 o 
  10   9   1       47.21       32.57     13.54 o 
  11   9   1      155.73      176.96     35.61 o 
  12   9   1        3.51        8.63     17.80 o 
   1  10   1      829.76      870.10     22.54 o 
   2  10   1     2647.98     2632.13     50.67 o 
   3  10   1      154.94      178.24     13.78 o 
   4  10   1      130.20      162.18     12.36 o 
   5  10   1      188.89      193.21     13.86 o 
   6  10   1      568.29      556.50     20.84 o 
   7  10   1      120.78      132.97     15.36 o 
   8  10   1      449.58      444.86     27.01 o 
   9  10   1      548.03      562.99     33.56 o 
  10  10   1      642.84      691.31     38.91 o 
  11  10   1       58.40       83.08     26.44 o 
   0  11   1     5734.63     5582.68    136.19 o 
   1  11   1     2833.69     2773.76     52.50 o 
   2  11   1      679.92      660.29     20.31 o 
   3  11   1      180.71      181.09     12.98 o 
   4  11   1      231.69      268.83     16.39 o 
   5  11   1     1551.29     1574.76     37.44 o 
   6  11   1       54.92       42.78     10.11 o 
   7  11   1      889.26      895.76     48.62 o 
   8  11   1      952.86      971.28     36.34 o 
   9  11   1     1034.79     1085.93     40.38 o 
  10  11   1      283.80      285.90     30.40 o 
  11  11   1      120.22       90.64     29.13 o 
   1  12   1     5800.37     5762.07    120.47 o 
   2  12   1      674.08      631.17     25.64 o 
   3  12   1     3000.19     3124.49     58.90 o 
   4  12   1       92.05       88.71     10.30 o 
   5  12   1     2371.49     2389.03     50.76 o 
   6  12   1      702.09      757.40     41.72 o 
   7  12   1     1021.07     1025.10     37.01 o 
   8  12   1       53.96       64.54     12.75 o 
   9  12   1      749.68      742.15     42.93 o 
  10  12   1      153.16      146.83     22.80 o 
   0  13   1     1067.44     1009.41     42.32 o 
   1  13   1      241.20      249.08     16.95 o 
   2  13   1      818.99      765.68     29.47 o 
   3  13   1     1601.60     1568.40     45.60 o 
   4  13   1     2785.62     2855.38     58.29 o 
   5  13   1      928.23      970.00     33.81 o 
   6  13   1       33.93       23.59      9.33 o 
   7  13   1      138.88      152.94     17.54 o 
   8  13   1       92.49       95.71     15.31 o 
   9  13   1      392.45      444.25     30.70 o 
  10  13   1      433.64      474.15     39.83 o 
   1  14   1      402.68      396.48     18.54 o 
   2  14   1      925.48      920.45     36.76 o 
   3  14   1      268.17      276.96     21.48 o 
   4  14   1      280.83      263.02     22.19 o 
   5  14   1      914.94      834.79     41.77 o 
   6  14   1      859.88      845.69     33.71 o 
   7  14   1      116.25      130.43     16.91 o 
   8  14   1       35.04       10.41      9.79 o 
   9  14   1      142.14      174.23     26.33 o 
   0  15   1     2569.28     2567.29     82.96 o 
   1  15   1       36.53       37.57      8.81 o 
   2  15   1      142.07      149.47     17.01 o 
   3  15   1     1231.92     1205.80     40.77 o 
   4  15   1      399.74      434.15     24.99 o 
   5  15   1      525.94      508.40     33.75 o 
   6  15   1      252.87      243.01     46.40 o 
   7  15   1      290.31      276.11     30.67 o 
   8  15   1      651.77      726.26     34.30 o 
   1  16   1      250.70      238.79     18.12 o 
   2  16   1      428.50      431.94     22.91 o 
   3  16   1      198.28      197.79     20.13 o 
   4  16   1       80.45       72.09     21.85 o 
   5  16   1      169.36      153.46     23.02 o 
   6  16   1      128.43      127.18     22.50 o 
   7  16   1       59.89       52.33     17.53 o 
   8  16   1      150.73      152.53     56.65 o 
   0  17   1      341.91      322.11     30.89 o 
   1  17   1     1148.55     1177.80     38.55 o 
   2  17   1       52.33       31.83      9.37 o 
   3  17   1       92.20       86.99     12.83 o 
   4  17   1      335.68      352.35     34.40 o 
   5  17   1      211.66      203.73     27.27 o 
   6  17   1       17.31      -12.98     11.21 o 
   7  17   1      375.48      366.16     36.91 o 
   1  18   1     1018.87     1059.48     36.45 o 
   2  18   1      215.83      209.54     18.64 o 
   3  18   1      109.96      103.20     13.98 o 
   4  18   1       19.57        8.92     12.29 o 
   5  18   1      134.21      137.49     23.62 o 
   0  19   1        1.17       16.66     12.97 o 
   1  19   1       95.00       85.85     13.73 o 
   2  19   1       50.67       34.45     10.87 o 
   3  19   1      353.54      315.14     27.20 o 
   4  19   1      312.23      310.45     27.58 o 
   0   0   2    29859.32    31802.00    974.88 o 
   2   0   2    56140.83    53338.65    891.05 o 
   4   0   2     3945.01     3553.78     55.54 o 
   6   0   2     3632.27     3395.86     66.68 o 
   8   0   2     3671.83     3627.09     76.56 o 
  10   0   2      912.52      868.03     38.10 o 
  12   0   2      235.08      259.50     41.00 o 
   1   1   2     6411.02     6266.45     93.41 o 
   2   1   2     2766.41     2749.19     32.54 o 
   3   1   2      840.79      776.38     11.96 o 
   4   1   2     1627.16     1697.32     23.20 o 
   5   1   2       81.40       86.12      5.00 o 
   6   1   2     6455.28     6248.49     80.17 o 
   7   1   2        5.15        8.52      3.80 o 
   8   1   2     2342.56     2399.12     38.28 o 
   9   1   2      152.39      165.39     13.00 o 
  10   1   2      185.83      249.84     19.60 o 
  11   1   2       19.60       19.49     11.63 o 
  12   1   2      253.90      252.07     28.71 o 
  13   1   2        2.14        3.47     12.82 o 
   0   2   2      865.85      921.47     35.61 o 
   1   2   2     9794.24     9542.48    203.32 o 
   2   2   2     3688.02     3601.03     67.07 o 
   3   2   2     2527.19     2671.75     35.57 o 
   4   2   2    22183.43    21555.34    255.31 o 
   5   2   2     4585.04     4470.20     58.40 o 
   6   2   2      395.86      409.80     10.84 o 
   7   2   2      262.78      253.32     10.71 o 
   8   2   2      116.97      135.26      8.91 o 
   9   2   2     1845.74     1916.24     42.63 o 
  10   2   2      711.83      720.53     28.51 o 
  11   2   2        9.05        7.25     10.52 o 
  12   2   2      902.72      954.56     59.88 o 
  13   2   2      270.09      277.21     31.85 o 
   1   3   2     4974.79     4775.88    106.18 o 
   2   3   2    10699.84    10616.25    139.43 o 
   3   3   2     2496.16     2373.87     36.08 o 
   4   3   2     2866.15     2879.09     39.61 o 
   5   3   2      610.85      588.26     13.04 o 
   6   3   2     3059.59     3012.09     43.31 o 
   7   3   2      179.49      190.81     10.85 o 
   8   3   2      409.93      411.37     14.34 o 
   9   3   2      136.58      140.04     11.95 o 
  10   3   2     1296.84     1295.24     47.07 o 
  11   3   2       77.63       82.35     13.43 o 
  12   3   2      955.35      882.09     65.28 o 
  13   3   2        8.07       -3.24     17.80 o 
   0   4   2     7499.11     7541.69    240.08 o 
   1   4   2     4324.79     4391.94     80.65 o 
   2   4   2     4877.48     4888.64     66.98 o 
   3   4   2     8745.52     8960.46    121.37 o 
   4   4   2    17909.39    18139.01    239.61 o 
   5   4   2     1512.28     1439.99     23.81 o 
   6   4   2     2564.69     2660.83     49.18 o 
   7   4   2     2833.33     2808.53     42.40 o 
   8   4   2       97.76      112.07      9.24 o 
   9   4   2     1031.92     1093.01     44.13 o 
  10   4   2      425.68      463.56     28.54 o 
  11   4   2      467.41      457.18     31.36 o 
  12   4   2     1288.32     1261.35     79.85 o 
  13   4   2       22.47       10.25     17.80 o 
   1   5   2      331.85      346.35     12.50 o 
   2   5   2     8996.82     9163.39    125.51 o 
   3   5   2     1497.66     1485.47     25.74 o 
   4   5   2     1015.83     1038.80     20.75 o 
   5   5   2      957.90      985.42     18.89 o 
   6   5   2     3447.99     3485.48     48.61 o 
   7   5   2      986.02      958.15     20.25 o 
   8   5   2      577.89      568.74     15.67 o 
   9   5   2      251.73      263.78     25.63 o 
  10   5   2     1636.34     1579.66     86.32 o 
  11   5   2      102.16       88.48     25.36 o 
  12   5   2      352.46      315.61     45.86 o 
  13   5   2       30.83       25.90     21.58 o 
   0   6   2     1848.31     1528.41     68.52 o 
   1   6   2      528.79      539.70     17.59 o 
   2   6   2    11215.96    11435.73    151.98 o 
   3   6   2      277.50      267.63      8.83 o 
   4   6   2     3610.33     3647.57     61.61 o 
   5   6   2      967.54     1027.23     24.74 o 
   6   6   2     3608.35     3663.50     66.27 o 
   7   6   2      551.88      535.39     16.52 o 
   8   6   2     1397.82     1451.63     31.29 o 
   9   6   2      149.72      190.19     36.42 o 
  10   6   2      312.45      220.66     34.53 o 
  11   6   2      146.92      134.88     29.67 o 
  12   6   2      178.20      177.33     24.50 o 
   1   7   2      690.11      647.35     19.68 o 
   2   7   2     3311.95     3238.66     57.27 o 
   3   7   2      124.99      144.73      9.93 o 
   4   7   2      220.04      235.25     13.41 o 
   5   7   2       31.31       31.33      6.56 o 
   6   7   2     4680.36     4697.27     81.20 o 
   7   7   2      154.40      160.06     12.73 o 
   8   7   2      759.10      774.13     24.44 o 
   9   7   2      202.82      233.96     24.02 o 
  10   7   2      205.28      158.61     31.29 o 
  11   7   2       75.56       84.16     25.90 o 
  12   7   2       23.10       51.25     23.20 o 
   0   8   2     1346.96     1371.36     42.89 o 
   1   8   2     2342.74     2249.46     50.93 o 
   2   8   2      762.14      758.36     20.12 o 
   3   8   2      172.18      225.85     11.89 o 
   4   8   2     9428.16     9504.51    148.89 o 
   5   8   2     1390.09     1409.69     32.92 o 
   6   8   2      880.93      889.23     25.68 o 
   7   8   2      918.41      886.66     26.68 o 
   8   8   2      480.66      491.80     23.34 o 
   9   8   2     2221.68     2269.64     74.91 o 
  10   8   2      351.76      374.95     45.86 o 
  11   8   2      196.04      201.77     37.23 o 
  12   8   2      387.57      395.99     52.33 o 
   1   9   2     7761.12     7673.26    106.92 o 
   2   9   2     2286.12     2184.04     43.38 o 
   3   9   2     2937.34     2993.65     56.44 o 
   4   9   2      107.42      119.84     10.92 o 
   5   9   2     1862.04     1855.76     41.21 o 
   6   9   2     1294.34     1322.48     33.60 o 
   7   9   2     1357.74     1364.18     34.95 o 
   8   9   2       24.64       16.32      8.80 o 
   9   9   2      727.89      798.52     31.94 o 
  10   9   2      643.18      553.53     49.09 o 
  11   9   2        3.59        6.47     16.19 o 
   0  10   2     2163.54     2117.92     56.09 o 
   1  10   2      363.97      367.51     12.04 o 
   2  10   2     1393.24     1418.94     32.44 o 
   3  10   2     6442.19     6445.51    105.59 o 
   4  10   2      704.56      731.24     22.26 o 
   5  10   2      523.74      530.00     19.64 o 
   6  10   2      569.91      575.18     21.11 o 
   7  10   2      373.78      360.86     21.67 o 
   8  10   2      256.16      244.02     20.40 o 
   9  10   2      386.50      405.49     24.43 o 
  10  10   2      147.47      159.69     33.45 o 
  11  10   2     1364.92     1485.79     87.94 o 
   1  11   2      749.99      741.61     21.84 o 
   2  11   2     1602.65     1617.19     36.62 o 
   3  11   2      190.77      221.56     14.74 o 
   4  11   2      338.28      355.49     16.13 o 
   5  11   2      154.43      159.84     13.39 o 
   6  11   2       56.29       71.62      9.88 o 
   7  11   2      175.55      152.49     17.63 o 
   8  11   2       63.38       91.74     21.24 o 
   9  11   2      433.33      447.29     25.12 o 
  10  11   2      470.56      466.67     46.94 o 
  11  11   2       55.72       86.32     29.13 o 
   0  12   2     4811.71     4494.31    115.19 o 
   1  12   2       78.05       66.89     11.03 o 
   2  12   2      396.45      388.26     21.41 o 
   3  12   2      428.21      426.77     17.84 o 
   4  12   2      272.20      284.06     16.37 o 
   5  12   2      849.15      852.78     26.93 o 
   6  12   2      383.50      374.36     19.64 o 
   7  12   2      234.21      260.90     23.73 o 
   8  12   2     1334.61     1388.91     45.65 o 
   9  12   2      141.59      137.69     17.59 o 
  10  12   2       26.74       14.88     13.83 o 
   1  13   2      653.21      615.45     26.85 o 
   2  13   2     1613.11     1520.04     44.81 o 
   3  13   2       83.40       86.73     14.85 o 
   4  13   2      290.84      283.39     16.97 o 
   5  13   2      518.91      489.90     20.82 o 
   6  13   2      759.13      773.65     31.32 o 
   7  13   2      273.82      310.02     39.63 o 
   8  13   2      333.74      341.44     26.03 o 
   9  13   2      158.02      184.08     20.59 o 
  10  13   2      165.22      148.46     24.41 o 
   0  14   2      381.69      418.89     34.26 o 
   1  14   2      651.59      673.98     29.02 o 
   2  14   2      488.71      487.65     24.37 o 
   3  14   2      708.13      664.30     28.96 o 
   4  14   2     1264.37     1207.61     41.23 o 
   5  14   2      111.06      113.00     15.15 o 
   6  14   2      123.95      129.67     16.35 o 
   7  14   2      546.60      531.92     27.60 o 
   8  14   2      112.26      114.30     16.96 o 
   9  14   2      369.39      420.95     30.52 o 
   1  15   2     2825.43     2872.33     61.61 o 
   2  15   2      115.18      119.99     15.69 o 
   3  15   2     1382.86     1415.94     46.77 o 
   4  15   2       28.61       34.91     10.71 o 
   5  15   2      553.54      554.36     28.09 o 
   6  15   2      242.31      230.04     27.27 o 
   7  15   2      688.30      696.06     63.93 o 
   8  15   2       17.65        7.20      9.85 o 
   0  16   2       40.62       47.28     16.19 o 
   1  16   2       14.90       23.97      8.54 o 
   2  16   2      538.60      506.55     27.21 o 
   3  16   2     1392.68     1415.77     47.33 o 
   4  16   2      354.94      329.91     25.63 o 
   5  16   2       63.88       47.76     15.04 o 
   6  16   2      278.71      313.94     32.48 o 
   7  16   2       51.62       41.08     16.35 o 
   1  17   2      223.95      234.48     19.25 o 
   2  17   2      519.13      522.92     33.87 o 
   3  17   2       52.98       42.79     13.52 o 
   4  17   2      327.26      281.09     24.39 o 
   5  17   2      125.79      138.34     25.36 o 
   6  17   2       35.68       34.71     15.38 o 
   0  18   2     1886.22     1890.47     71.52 o 
   1  18   2       45.78       52.14     10.92 o 
   2  18   2      715.53      716.51     35.90 o 
   3  18   2      222.72      246.59     20.77 o 
   4  18   2      430.76      400.75     37.40 o 
   5  18   2      242.86      243.71     58.81 o 
   1  19   2       81.22       74.90     13.57 o 
   2  19   2      131.36      142.08     17.99 o 
   3  19   2      252.93      241.58     21.01 o 
   2   0   3     9539.04     9762.84    274.34 o 
   4   0   3      750.97      799.32     20.77 o 
   6   0   3     7531.86     7327.50    133.20 o 
   8   0   3     1269.45     1311.29     45.78 o 
  10   0   3      358.01      319.28     24.34 o 
  12   0   3      139.82       87.40     26.44 o 
   0   1   3     6013.15     6409.69    129.32 o 
   1   1   3     2816.97     3028.37     49.35 o 
   2   1   3     6896.25     6952.05    129.19 o 
   3   1   3     8441.00     8664.86    105.33 o 
   4   1   3    19346.36    19881.05    233.55 o 
   5   1   3     1031.45      965.16     15.73 o 
   6   1   3     4060.21     4085.88     50.69 o 
   7   1   3     2193.65     2138.50     44.49 o 
   8   1   3     1117.22     1019.61     31.91 o 
   9   1   3     1846.66     1798.90     41.58 o 
  10   1   3     1337.47     1376.16     36.30 o 
  11   1   3      222.11      224.55     19.75 o 
  12   1   3      296.49      311.81     35.34 o 
  13   1   3       62.31       60.03     17.50 o 
   1   2   3     1045.43     1081.55     21.36 o 
   2   2   3     8675.64     8594.68    104.25 o 
   3   2   3     2310.93     2232.20     31.67 o 
   4   2   3     2406.79     2284.53     36.55 o 
   5   2   3      359.60      339.41      8.45 o 
   6   2   3      684.48      686.25     13.87 o 
   7   2   3      186.90      191.01     11.34 o 
   8   2   3      545.38      510.89     21.03 o 
   9   2   3       60.39       50.19      8.67 o 
  10   2   3     2728.20     2725.52     57.62 o 
  11   2   3       24.75       34.99     10.84 o 
  12   2   3     1303.33     1246.08     55.84 o 
  13   2   3       62.94       62.04     26.98 o 
   0   3   3    43075.82    42010.45   1214.96 o 
   1   3   3     2567.67     2696.50     51.96 o 
   2   3   3     1911.21     1690.63     26.96 o 
   3   3   3      264.94      283.51      8.54 o 
   4   3   3      114.46      119.88      7.16 o 
   5   3   3       73.25       79.31      5.56 o 
   6   3   3      121.00      139.06      7.73 o 
   7   3   3      577.28      554.78     14.53 o 
   8   3   3     6087.75     6139.94    103.61 o 
   9   3   3      124.56      122.35     11.79 o 
  10   3   3      131.20      159.33     14.13 o 
  11   3   3       97.25       85.75     13.56 o 
  12   3   3      135.58      107.36     28.59 o 
  13   3   3        3.21        2.70     17.80 o 
   1   4   3     1869.16     1806.34     48.05 o 
   2   4   3    10369.14    10289.61    154.75 o 
   3   4   3     2690.76     2778.45     43.65 o 
   4   4   3     1949.26     1949.85     32.86 o 
   5   4   3     1090.71     1035.27     21.70 o 
   6   4   3      950.76      941.29     18.25 o 
   7   4   3      240.01      253.20     11.60 o 
   8   4   3      671.87      661.51     28.21 o 
   9   4   3       91.72       81.90     10.18 o 
  10   4   3     2375.65     2534.62    150.25 o 
  11   4   3       16.10       21.60     11.63 o 
  12   4   3      903.53      952.00     45.93 o 
   0   5   3     1238.04     1137.81     48.02 o 
   1   5   3     3425.57     3489.04    118.96 o 
   2   5   3      541.29      620.64     16.24 o 
   3   5   3     1631.38     1715.97     29.65 o 
   4   5   3     5391.80     5260.73     74.41 o 
   5   5   3      115.27      124.49      8.31 o 
   6   5   3      219.76      224.71     10.70 o 
   7   5   3     4384.39     4370.99     68.78 o 
   8   5   3      506.66      550.21     19.39 o 
   9   5   3      246.50      242.07     23.08 o 
  10   5   3      677.30      684.75     36.43 o 
  11   5   3      441.96      504.10     31.94 o 
  12   5   3      322.12      318.79     38.30 o 
   1   6   3     1758.50     1783.60     40.31 o 
   2   6   3      857.72      770.40     19.98 o 
   3   6   3     6643.41     6842.64     95.95 o 
   4   6   3      144.58      174.29      8.95 o 
   5   6   3     4319.71     4498.46     67.78 o 
   6   6   3     2862.02     2867.66     53.49 o 
   7   6   3      788.30      814.41     23.83 o 
   8   6   3      169.79      203.50     17.03 o 
   9   6   3       58.99       57.56     13.29 o 
  10   6   3      167.86      142.43     29.67 o 
  11   6   3       19.31       19.58     11.98 o 
  12   6   3       51.39       45.86     16.02 o 
   0   7   3      592.06      602.62     35.61 o 
   1   7   3      443.50      442.27     16.95 o 
   2   7   3     4362.39     4493.39     74.03 o 
   3   7   3     2563.40     2510.95     40.51 o 
   4   7   3     9138.86     9037.58    142.59 o 
   5   7   3     2893.14     2895.44     55.03 o 
   6   7   3      575.97      522.96     18.67 o 
   7   7   3     1153.96     1185.25     30.47 o 
   8   7   3      189.60      193.80     16.97 o 
   9   7   3     1098.10     1206.87     69.60 o 
  10   7   3      907.11      954.92     64.74 o 
  11   7   3       22.64       17.80     18.88 o 
  12   7   3      267.48      304.84     47.75 o 
   1   8   3       50.23       56.87      8.00 o 
   2   8   3     6128.61     6097.90     98.95 o 
   3   8   3      426.79      458.73     16.10 o 
   4   8   3     2179.40     2233.62     45.24 o 
   5   8   3      817.01      853.48     24.51 o 
   6   8   3     1618.16     1603.28     37.94 o 
   7   8   3       28.07       29.00      7.38 o 
   8   8   3      307.75      319.57     26.37 o 
   9   8   3       32.46       28.77     11.25 o 
  10   8   3      504.08      510.37     46.94 o 
  11   8   3       53.41        9.71     17.80 o 
  12   8   3      699.96      695.42     61.50 o 
   0   9   3     3988.47     3877.30     99.85 o 
   1   9   3      335.85      354.33     23.88 o 
   2   9   3      529.45      546.23     17.96 o 
   3   9   3     3613.23     3642.58     66.12 o 
   4   9   3      132.72      147.82     12.18 o 
   5   9   3       77.62       94.16     10.37 o 
   6   9   3      172.29      183.68     14.41 o 
   7   9   3        2.88        0.66      5.76 o 
   8   9   3     1656.39     1524.64     57.59 o 
   9   9   3       96.25       95.26     29.40 o 
  10   9   3       56.00       53.95     21.58 o 
  11   9   3      673.54      705.67     58.81 o 
   1  10   3      807.28      770.34     20.81 o 
   2  10   3     1152.07     1198.98     29.65 o 
   3  10   3      639.14      642.72     20.93 o 
   4  10   3      270.07      294.19     15.53 o 
   5  10   3     1370.90     1397.80     38.94 o 
   6  10   3      719.94      735.65     24.40 o 
   7  10   3       93.48       89.29     12.15 o 
   8  10   3      515.97      500.66     30.69 o 
   9  10   3      110.37      117.59     19.44 o 
  10  10   3      471.94      505.51     48.56 o 
  11  10   3       47.21       50.17     24.28 o 
   0  11   3      556.80      502.44     24.15 o 
   1  11   3     1825.57     1790.35     40.18 o 
   2  11   3     1637.89     1626.35     37.81 o 
   3  11   3      298.59      301.82     15.87 o 
   4  11   3     3448.35     3501.74     66.74 o 
   5  11   3      268.82      252.03     16.82 o 
   6  11   3      953.59     1023.36     30.20 o 
   7  11   3     2699.17     2780.18     59.32 o 
   8  11   3      129.38      123.54     15.36 o 
   9  11   3       61.46       63.16     15.45 o 
  10  11   3       79.68       77.19     18.12 o 
   1  12   3     1456.50     1455.91     42.41 o 
   2  12   3     1892.01     1914.73     42.37 o 
   3  12   3     3728.04     3661.46     70.01 o 
   4  12   3      112.42      134.18     12.85 o 
   5  12   3     2906.68     2939.29     63.46 o 
   6  12   3      885.04      907.78     29.04 o 
   7  12   3      404.75      412.29     25.40 o 
   8  12   3       78.39       86.82     13.99 o 
   9  12   3       68.01       78.16     24.01 o 
  10  12   3      259.88      280.92     30.87 o 
   0  13   3      204.48      218.50     33.99 o 
   1  13   3       74.46       91.92     12.98 o 
   2  13   3      343.93      353.07     22.68 o 
   3  13   3      752.27      807.06     25.88 o 
   4  13   3     2595.26     2622.74     56.44 o 
   5  13   3     1019.91     1024.10     31.53 o 
   6  13   3      261.10      218.15     16.95 o 
   7  13   3      345.02      359.90     29.49 o 
   8  13   3       12.41        8.29      9.24 o 
   9  13   3      468.03      427.94    105.20 o 
   1  14   3      265.72      301.54     22.81 o 
   2  14   3      161.02      191.65     26.86 o 
   3  14   3      419.12      424.31     23.76 o 
   4  14   3      182.08      176.54     18.57 o 
   5  14   3      561.18      592.66     23.93 o 
   6  14   3      521.35      514.05     22.67 o 
   7  14   3      191.78      178.91     18.73 o 
   8  14   3      274.55      246.25     26.00 o 
   9  14   3        9.12       -3.49     12.39 o 
   0  15   3       24.70       43.58     14.84 o 
   1  15   3      135.31      138.47     16.74 o 
   2  15   3     1665.50     1601.10     50.35 o 
   3  15   3      929.04      927.07     40.99 o 
   4  15   3      415.40      400.12     26.51 o 
   5  15   3       59.35       58.58     13.40 o 
   6  15   3      975.05     1022.54     87.94 o 
   7  15   3       35.64       16.69     10.09 o 
   8  15   3      139.46      110.52     21.15 o 
   1  16   3      385.40      391.99     24.20 o 
   2  16   3      269.06      237.30     21.95 o 
   3  16   3      111.52      117.79     16.70 o 
   4  16   3       29.05       33.38     11.31 o 
   5  16   3      367.35      367.56     28.03 o 
   6  16   3      445.60      465.22     39.45 o 
   7  16   3       12.27       15.21     14.21 o 
   0  17   3       69.03       79.87     17.20 o 
   1  17   3      430.63      414.98     24.50 o 
   2  17   3        1.91        0.66      8.44 o 
   3  17   3       43.62       30.27     16.77 o 
   4  17   3      403.08      401.41     29.82 o 
   5  17   3       49.66       30.19     14.59 o 
   6  17   3       60.14       56.38     17.55 o 
   1  18   3       99.09       99.19     14.25 o 
   2  18   3       70.34       57.80     11.85 o 
   3  18   3      543.74      512.05     32.86 o 
   4  18   3       24.67       24.91     11.83 o 
   0  19   3      135.38      113.47     22.04 o 
   1  19   3       42.94       27.29      9.94 o 
   2  19   3       70.07       48.41     11.86 o 
   0   0   4     8584.92     8171.83    231.99 o 
   2   0   4     9806.71     9766.63    204.44 o 
   4   0   4     3983.34     3947.74     76.42 o 
   6   0   4     4431.46     4348.04    107.30 o 
   8   0   4     2241.93     2239.94     69.87 o 
  10   0   4      263.95      230.21     31.02 o 
  12   0   4      120.48       97.11     28.05 o 
   1   1   4     1588.48     1530.21     28.93 o 
   2   1   4     6290.94     6429.23     96.33 o 
   3   1   4     3702.31     3650.99     49.41 o 
   4   1   4     1076.80     1118.37     19.29 o 
   5   1   4     1939.59     1890.03     33.80 o 
   6   1   4     3856.05     3855.35     71.30 o 
   7   1   4      403.23      419.13     16.69 o 
   8   1   4      557.09      581.44     21.10 o 
   9   1   4      107.29       79.45     10.52 o 
  10   1   4     1831.81     1799.09     43.48 o 
  11   1   4        0.60       -3.95      6.96 o 
  12   1   4      517.83      475.77     71.21 o 
   0   2   4      452.09      462.89     24.82 o 
   1   2   4      964.81     1016.18     21.60 o 
   2   2   4     1375.67     1380.67     30.45 o 
   3   2   4     1878.90     1853.76     28.08 o 
   4   2   4     3026.48     2909.08     41.98 o 
   5   2   4      398.25      442.48     11.26 o 
   6   2   4      270.26      293.26     16.28 o 
   7   2   4     3451.51     3454.31     64.47 o 
   8   2   4      288.48      319.79     16.13 o 
   9   2   4       56.24       59.05      9.64 o 
  10   2   4      101.61      119.20     12.92 o 
  11   2   4      661.69      661.24     25.72 o 
  12   2   4      597.33      572.65     30.07 o 
   1   3   4     1484.87     1523.31     30.03 o 
   2   3   4     5071.45     5156.89     83.50 o 
   3   3   4     1670.47     1713.18     28.87 o 
   4   3   4      666.34      686.99     14.72 o 
   5   3   4      513.71      505.78     12.59 o 
   6   3   4     1076.78     1048.53     23.42 o 
   7   3   4      140.44      155.40     12.81 o 
   8   3   4        4.93        6.10      5.77 o 
   9   3   4        6.29        2.81      6.06 o 
  10   3   4      919.93      942.08     30.04 o 
  11   3   4       28.46       26.17     12.97 o 
  12   3   4      427.51      422.64     79.31 o 
   1   4   4     4757.54     4977.86     92.14 o 
   2   4   4       92.69       90.40      7.01 o 
   3   4   4      530.51      498.42     11.75 o 
   4   4   4     3911.50     3890.83     58.47 o 
   5   4   4      288.25      293.69     10.69 o 
   6   4   4      386.03      384.58     15.26 o 
   7   4   4     4174.12     4167.25     66.22 o 
   8   4   4      966.92     1004.73     28.41 o 
   9   4   4      271.28      247.25     17.01 o 
  10   4   4      514.60      569.72     26.42 o 
  11   4   4      647.79      661.17     37.29 o 
  12   4   4      648.41      631.42     70.40 o 
   1   5   4     2877.64     2921.85     74.56 o 
   2   5   4     3090.24     3064.38     52.68 o 
   3   5   4       45.53       45.50      4.60 o 
   4   5   4      356.04      377.64     12.00 o 
   5   5   4       54.57       65.26      6.59 o 
   6   5   4     3577.24     3652.11     65.71 o 
   7   5   4      163.54      166.98     12.75 o 
   8   5   4     1145.99     1167.71     37.34 o 
   9   5   4      202.05      205.15     21.59 o 
  10   5   4      358.53      382.61     29.73 o 
  11   5   4       26.83        9.25     11.21 o 
  12   5   4       50.43       35.96     15.07 o 
   0   6   4    16967.08    16985.13    506.05 o 
   1   6   4      654.38      746.75     29.56 o 
   2   6   4     2106.70     2065.17     50.35 o 
   3   6   4      422.22      425.43     12.95 o 
   4   6   4     2357.71     2332.85     40.89 o 
   5   6   4      403.31      388.25     14.05 o 
   6   6   4     3717.27     3703.67     79.70 o 
   7   6   4      448.74      443.14     20.94 o 
   8   6   4     2802.65     2759.78     80.65 o 
   9   6   4      242.10      258.92     26.13 o 
  10   6   4       59.89       75.13     16.77 o 
  11   6   4       41.10       37.05     14.89 o 
  12   6   4        0.43        3.33     12.01 o 
   1   7   4      311.77      347.95     32.80 o 
   2   7   4     3515.57     3244.53     68.64 o 
   3   7   4     2027.71     2063.41     36.01 o 
   4   7   4      822.24      839.14     25.62 o 
   5   7   4     1034.03     1065.67     27.58 o 
   6   7   4      644.52      686.72     22.59 o 
   7   7   4      423.06      392.93     20.41 o 
   8   7   4      313.21      335.30     21.59 o 
   9   7   4      191.72      200.81     23.19 o 
  10   7   4     1373.96     1350.91     79.85 o 
  11   7   4       56.30       53.73     21.31 o 
   0   8   4     4316.48     4325.72    146.20 o 
   1   8   4      670.05      658.02     26.15 o 
   2   8   4     2411.29     2468.03     48.37 o 
   3   8   4     1984.08     1950.53     41.37 o 
   4   8   4     1002.61     1057.58     61.67 o 
   5   8   4      441.76      442.58     17.59 o 
   6   8   4      462.43      442.75     17.97 o 
   7   8   4     1020.07     1007.69     33.63 o 
   8   8   4      603.86      587.21     26.16 o 
   9   8   4      516.39      538.91     31.85 o 
  10   8   4      255.24      195.30     34.53 o 
  11   8   4      340.93      360.43     72.29 o 
   1   9   4     3049.25     2969.63     66.62 o 
   2   9   4     1824.81     1840.44     39.72 o 
   3   9   4     2513.14     2567.22     50.94 o 
   4   9   4      366.07      360.70     16.02 o 
   5   9   4     1425.07     1480.96     38.24 o 
   6   9   4      669.56      668.39     23.15 o 
   7   9   4      958.85      943.33     33.82 o 
   8   9   4       47.53       52.68     12.00 o 
   9   9   4      122.97      115.99     28.05 o 
  10   9   4      281.13      281.08     40.46 o 
  11   9   4       59.09       42.62     23.20 o 
   0  10   4      364.59      363.35     21.00 o 
   1  10   4      364.14      366.65     18.25 o 
   2  10   4     2462.46     2483.27     50.52 o 
   3  10   4     1666.41     1699.69     39.29 o 
   4  10   4     7301.43     7404.01    126.23 o 
   5  10   4      483.37      501.11     21.26 o 
   6  10   4     1112.61     1080.45     32.50 o 
   7  10   4      295.12      334.48     23.62 o 
   8  10   4        4.73        5.94      8.18 o 
   9  10   4      138.26      134.63     20.59 o 
  10  10   4      301.59      227.13     37.77 o 
   1  11   4      838.34      801.35     23.49 o 
   2  11   4      265.51      285.90     16.16 o 
   3  11   4      725.20      701.73     23.18 o 
   4  11   4      186.91      192.42     14.94 o 
   5  11   4     1073.08     1093.16     32.47 o 
   6  11   4     1784.51     1860.26     45.09 o 
   7  11   4      197.82      249.04     21.49 o 
   8  11   4      353.77      351.08     25.84 o 
   9  11   4       82.26       69.55     16.77 o 
  10  11   4        1.70        2.70     16.72 o 
   0  12   4     2531.92     2586.91    112.76 o 
   1  12   4      109.64      119.49     11.75 o 
   2  12   4      907.96      823.35     25.73 o 
   3  12   4      306.17      313.13     17.02 o 
   4  12   4      889.15      916.44     28.42 o 
   5  12   4      438.15      447.62     19.98 o 
   6  12   4     1035.86     1001.47     31.33 o 
   7  12   4      301.66      360.91     25.96 o 
   8  12   4      633.07      633.97     37.19 o 
   9  12   4       91.71       82.74     18.88 o 
   1  13   4       44.94       56.35     11.30 o 
   2  13   4     1044.36     1089.72     67.63 o 
   3  13   4      351.09      373.63     19.11 o 
   4  13   4      292.59      320.79     18.11 o 
   5  13   4      501.10      483.57     22.97 o 
   6  13   4       20.08       23.84      8.71 o 
   7  13   4      124.57      116.53     16.29 o 
   8  13   4      107.74      110.49     20.28 o 
   9  13   4       86.96       68.46     18.50 o 
   0  14   4     1117.26     1081.16     69.06 o 
   1  14   4     1618.88     1600.34     48.97 o 
   2  14   4      291.99      319.53     24.15 o 
   3  14   4      124.01      139.08     16.49 o 
   4  14   4       72.54       86.33     13.85 o 
   5  14   4      406.30      392.30     21.91 o 
   6  14   4       35.42       37.50      9.33 o 
   7  14   4      518.30      497.32     33.63 o 
   8  14   4      101.62      113.91     22.39 o 
   1  15   4     1316.32     1284.58     44.40 o 
   2  15   4      349.23      376.07     25.61 o 
   3  15   4      445.01      490.96     40.94 o 
   4  15   4       14.18        9.26      8.99 o 
   5  15   4      335.58      307.14     24.78 o 
   6  15   4      132.75      132.42     17.53 o 
   7  15   4       43.85       38.76     14.51 o 
   0  16   4      164.99      170.88     24.02 o 
   1  16   4       41.93       62.25     13.56 o 
   2  16   4       75.72       63.15     13.35 o 
   3  16   4      118.88      141.38     18.36 o 
   4  16   4     1643.32     1653.39     53.57 o 
   5  16   4      342.62      367.79     28.32 o 
   6  16   4      194.67      202.58     21.37 o 
   1  17   4        8.44        9.58      8.46 o 
   2  17   4      408.35      372.65     28.43 o 
   3  17   4      347.06      388.91     29.24 o 
   4  17   4       32.11       32.14     12.14 o 
   5  17   4      264.32      241.65     24.14 o 
   0  18   4     1174.31     1361.91     61.21 o 
   1  18   4       67.59       86.87     14.09 o 
   2  18   4      257.47      245.60     24.36 o 
   3  18   4      459.64      444.76     32.47 o 
   2   0   5     4997.77     4877.53    110.12 o 
   4   0   5      423.31      446.90     16.49 o 
   6   0   5     2866.73     3038.88     83.66 o 
   8   0   5      121.23      171.98     30.48 o 
  10   0   5      789.42      840.62     40.21 o 
  12   0   5      158.40      201.41     25.55 o 
   0   1   5      283.78      322.23     17.53 o 
   1   1   5     1858.68     1872.41     35.22 o 
   2   1   5     1591.07     1681.15     32.99 o 
   3   1   5     1717.56     1793.91     34.86 o 
   4   1   5    13026.49    12634.66    155.04 o 
   5   1   5     3036.86     2947.08     48.71 o 
   6   1   5      918.72      876.66     25.11 o 
   7   1   5     1621.54     1536.68     37.26 o 
   8   1   5       44.10       42.94      8.59 o 
   9   1   5     1841.36     1805.21     44.37 o 
  10   1   5      165.42      159.39     17.75 o 
  11   1   5       25.26       14.15      8.34 o 
  12   1   5      990.32      983.69     34.30 o 
   1   2   5      270.88      266.14     10.54 o 
   2   2   5     1909.25     1811.70     34.74 o 
   3   2   5     1695.79     1648.40     29.84 o 
   4   2   5        0.61        1.02      3.42 o 
   5   2   5     1394.88     1437.44     29.05 o 
   6   2   5     2306.13     2277.72     71.72 o 
   7   2   5      115.41      115.69     11.42 o 
   8   2   5      516.31      547.61     21.06 o 
   9   2   5       63.46       62.54      9.91 o 
  10   2   5      233.06      226.78     18.84 o 
  11   2   5       74.89       69.20     11.52 o 
  12   2   5       32.78       28.96     14.44 o 
   0   3   5    14710.64    15360.36    326.30 o 
   1   3   5      478.95      516.92     15.36 o 
   2   3   5     3277.48     3119.39     89.94 o 
   3   3   5      761.73      752.14     14.79 o 
   4   3   5     4462.76     4187.03     63.78 o 
   5   3   5       16.58       12.90      4.61 o 
   6   3   5     5566.03     5460.14     94.14 o 
   7   3   5      232.26      218.83     15.32 o 
   8   3   5     1719.26     1744.46     42.54 o 
   9   3   5       26.59       25.90      8.09 o 
  10   3   5       11.20       19.86      8.00 o 
  11   3   5       32.38       32.33     11.19 o 
  12   3   5       10.69       11.10     12.82 o 
   1   4   5     4022.44     4175.35     70.29 o 
   2   4   5     3832.05     3935.35     67.02 o 
   3   4   5     1742.92     1763.92     28.04 o 
   4   4   5      337.67      364.20     12.84 o 
   5   4   5     1559.69     1556.45     31.40 o 
   6   4   5     4434.94     4416.78     77.00 o 
   7   4   5      591.28      581.49     22.79 o 
   8   4   5     3047.27     2943.73     60.85 o 
   9   4   5      395.87      383.82     22.77 o 
  10   4   5       51.56       34.42     15.49 o 
  11   4   5       31.92       26.13     10.66 o 
  12   4   5       97.12       76.61     26.71 o 
   0   5   5     4893.60     5436.48    125.45 o 
   1   5   5     6714.65     7008.47    125.60 o 
   2   5   5      222.17      223.48     15.29 o 
   3   5   5      526.41      534.39     16.99 o 
   4   5   5     3906.12     3976.40     62.06 o 
   5   5   5     2758.46     2734.53     47.79 o 
   6   5   5      547.04      542.04     17.35 o 
   7   5   5      359.31      343.83     17.65 o 
   8   5   5      911.88      918.03     33.52 o 
   9   5   5     1374.54     1427.22     45.27 o 
  10   5   5      418.51      447.03     25.76 o 
  11   5   5      264.82      278.00     28.93 o 
   1   6   5     3168.97     3317.13     68.02 o 
   2   6   5     3576.65     3568.53     68.76 o 
   3   6   5      599.70      603.89     18.90 o 
   4   6   5      194.01      196.43     10.59 o 
   5   6   5     1417.94     1420.27     36.75 o 
   6   6   5     1242.56     1270.01     38.40 o 
   7   6   5      219.91      263.12     17.58 o 
   8   6   5      701.54      681.83     29.07 o 
   9   6   5      728.53      731.31     39.35 o 
  10   6   5      279.75      289.74     23.55 o 
  11   6   5        9.73        0.59     11.21 o 
   0   7   5     6800.83     7104.16    237.92 o 
   1   7   5      211.28      230.48     21.87 o 
   2   7   5     2383.53     2467.27     57.99 o 
   3   7   5      578.37      606.10     20.00 o 
   4   7   5      317.91      328.22     14.45 o 
   5   7   5     1123.56     1096.88     35.08 o 
   6   7   5      299.96      323.90     20.69 o 
   7   7   5      214.28      210.58     18.71 o 
   8   7   5      737.94      769.06     38.71 o 
   9   7   5      345.49      392.04     27.07 o 
  10   7   5      174.93      215.51     20.95 o 
  11   7   5      282.36      228.08     31.56 o 
   1   8   5      646.01      646.72     24.45 o 
   2   8   5     2594.34     2666.33     61.72 o 
   3   8   5        5.52        7.22      5.18 o 
   4   8   5      492.28      521.20     19.04 o 
   5   8   5       38.33       43.19      9.79 o 
   6   8   5      607.02      613.77     45.57 o 
   7   8   5      118.93      123.82     15.22 o 
   8   8   5      162.27      172.59     22.47 o 
   9   8   5      303.52      326.17     30.49 o 
  10   8   5     1023.10     1113.32     74.72 o 
  11   8   5       55.62       56.63     15.81 o 
   0   9   5     3512.78     3408.03    131.64 o 
   1   9   5      175.72      165.01     15.30 o 
   2   9   5     1157.79     1206.34     30.81 o 
   3   9   5     1544.80     1589.28     37.39 o 
   4   9   5     1055.98     1036.75     35.98 o 
   5   9   5      290.80      321.85     20.79 o 
   6   9   5     2015.21     2034.11     53.90 o 
   7   9   5      344.35      360.26     23.51 o 
   8   9   5     1257.42     1319.02     57.73 o 
   9   9   5       16.92       25.83     12.78 o 
  10   9   5       75.52       77.15     26.44 o 
   1  10   5     1286.03     1229.81     37.48 o 
   2  10   5      725.72      722.24     23.71 o 
   3  10   5       69.82       79.24     10.10 o 
   4  10   5      230.64      234.74     15.99 o 
   5  10   5      160.12      147.12     16.12 o 
   6  10   5     1970.31     1951.13     54.71 o 
   7  10   5      277.10      282.08     22.89 o 
   8  10   5      586.52      610.17     28.86 o 
   9  10   5      288.28      264.85     37.77 o 
  10  10   5      201.86      233.06     39.92 o 
   0  11   5      526.15      541.71     27.71 o 
   1  11   5     1331.45     1297.04     39.71 o 
   2  11   5      560.19      540.73     20.41 o 
   3  11   5      258.59      262.81     17.11 o 
   4  11   5     2206.24     2274.67     63.66 o 
   5  11   5      468.61      490.82     24.67 o 
   6  11   5      132.09      158.92     17.75 o 
   7  11   5      339.40      361.60     26.15 o 
   8  11   5       62.57       63.37     13.05 o 
   9  11   5      493.22      431.60     51.79 o 
   1  12   5     1577.98     1613.92     46.49 o 
   2  12   5     1059.25     1090.45     31.41 o 
   3  12   5      341.74      356.92     18.56 o 
   4  12   5      149.99      177.91     15.13 o 
   5  12   5      261.08      236.59     20.54 o 
   6  12   5      359.86      385.69     25.21 o 
   7  12   5      185.09      206.16     20.54 o 
   8  12   5       68.19       69.41     14.16 o 
   9  12   5      263.14      196.38     36.69 o 
   0  13   5     1411.50     1377.89     77.69 o 
   1  13   5       34.19       38.06     10.30 o 
   2  13   5     1633.32     1666.04     41.79 o 
   3  13   5      853.32      913.13     29.41 o 
   4  13   5      662.87      701.56     25.86 o 
   5  13   5      103.32       92.64     14.34 o 
   6  13   5      512.82      517.06     27.13 o 
   7  13   5       41.28       40.30     12.01 o 
   8  13   5      111.65       78.70     18.59 o 
   1  14   5     1443.41     1471.05     47.28 o 
   2  14   5      671.05      683.73     30.73 o 
   3  14   5       57.84       68.84     16.71 o 
   4  14   5      152.42      146.37     14.76 o 
   5  14   5      102.60       96.89     15.13 o 
   6  14   5      132.66      117.28     19.25 o 
   7  14   5      182.44      184.33     23.48 o 
   8  14   5      214.51      214.93     27.56 o 
   0  15   5     2098.59     1915.23    101.97 o 
   1  15   5      127.84      117.13     16.32 o 
   2  15   5       42.25       35.20     10.93 o 
   3  15   5      137.34      159.93     18.57 o 
   4  15   5      375.03      405.67     43.12 o 
   5  15   5      125.36      118.56     21.11 o 
   6  15   5       12.70       10.45     13.72 o 
   7  15   5      157.50      142.66     18.88 o 
   1  16   5      154.15      147.13     21.20 o 
   2  16   5       92.18       93.73     15.89 o 
   3  16   5       99.54       88.69     18.64 o 
   4  16   5       73.98       65.02     13.79 o 
   5  16   5      141.31      129.02     23.23 o 
   6  16   5      311.97      310.83     33.93 o 
   0  17   5       81.95       88.43     18.97 o 
   1  17   5      552.00      598.90     32.06 o 
   2  17   5       43.49       44.13     13.15 o 
   3  17   5       25.94       22.61     10.93 o 
   4  17   5      109.71      105.24     17.04 o 
   1  18   5      659.43      708.19     33.80 o 
   2  18   5       81.99       60.32     21.90 o 
   0   0   6    11017.33    11546.42    344.74 o 
   2   0   6       74.38       67.89     15.92 o 
   4   0   6     1434.02     1428.14     66.09 o 
   6   0   6     1529.83     1384.87     68.79 o 
   8   0   6     3175.17     3062.81    202.31 o 
  10   0   6       31.62       23.91     15.92 o 
   1   1   6     2240.99     2312.71     43.94 o 
   2   1   6     3685.11     3835.48     65.58 o 
   3   1   6     1792.18     1827.00     36.47 o 
   4   1   6      688.66      686.41     18.54 o 
   5   1   6      731.21      724.42     23.16 o 
   6   1   6     1619.89     1605.95     38.31 o 
   7   1   6      344.85      369.14     17.91 o 
   8   1   6      178.49      154.09     14.08 o 
   9   1   6       13.90       11.31      7.48 o 
  10   1   6      827.31      818.05     29.47 o 
  11   1   6       12.40        4.41      8.06 o 
   0   2   6     2806.69     3118.53     81.72 o 
   1   2   6      940.39      970.15     23.69 o 
   2   2   6     1478.33     1464.71     31.76 o 
   3   2   6     5140.32     5088.37     83.62 o 
   4   2   6     2451.68     2447.48     42.47 o 
   5   2   6     1561.61     1577.08     37.40 o 
   6   2   6      474.93      480.98     19.05 o 
   7   2   6      846.58      852.50     27.27 o 
   8   2   6      786.39      738.34     26.14 o 
   9   2   6      767.97      739.89     31.07 o 
  10   2   6      313.09      324.94     21.42 o 
  11   2   6      589.42      619.95     33.19 o 
   1   3   6      175.79      195.77     11.37 o 
   2   3   6     2919.05     3017.53     54.59 o 
   3   3   6      376.08      365.47     17.44 o 
   4   3   6       57.09       52.92      6.89 o 
   5   3   6       39.77       46.03      6.91 o 
   6   3   6     1603.18     1552.32     37.73 o 
   7   3   6      162.36      175.50     14.33 o 
   8   3   6      515.03      491.10     29.16 o 
   9   3   6       25.17       17.66      8.02 o 
  10   3   6      567.18      570.49     28.95 o 
  11   3   6       61.11       67.29     13.82 o 
   0   4   6    12202.91    13146.37    278.24 o 
   1   4   6      109.26      119.27      9.66 o 
   2   4   6     1789.92     1901.79     52.64 o 
   3   4   6      906.53      913.36     32.39 o 
   4   4   6      833.81      863.00     21.42 o 
   5   4   6     1493.13     1448.77     30.85 o 
   6   4   6      236.26      239.97     16.29 o 
   7   4   6      475.87      450.23     19.18 o 
   8   4   6     1316.12     1270.24     35.68 o 
   9   4   6      704.36      667.76     30.21 o 
  10   4   6      954.39      937.99     45.70 o 
  11   4   6       94.03       71.91     14.49 o 
   1   5   6      326.11      318.01     13.48 o 
   2   5   6     2590.88     2683.50     50.13 o 
   3   5   6      360.16      379.49     15.75 o 
   4   5   6      174.01      157.22     11.04 o 
   5   5   6      530.36      521.99     17.11 o 
   6   5   6      428.84      444.08     23.98 o 
   7   5   6       31.43       31.13      9.17 o 
   8   5   6      335.25      331.96     24.48 o 
   9   5   6       56.88       41.19     11.19 o 
  10   5   6      838.10      794.67     39.93 o 
  11   5   6       71.25       70.51     14.21 o 
   0   6   6    10423.09    10787.27    237.65 o 
   1   6   6      213.32      235.44     12.65 o 
   2   6   6      124.48      124.79     13.11 o 
   3   6   6      105.87      111.93     10.93 o 
   4   6   6     2930.46     2939.29     50.72 o 
   5   6   6      135.00      131.18     12.38 o 
   6   6   6       99.96      100.13     11.02 o 
   7   6   6        1.10        0.35      6.43 o 
   8   6   6     3193.63     3159.37     77.24 o 
   9   6   6       40.75       29.98     10.44 o 
  10   6   6        1.92       13.14     10.12 o 
  11   6   6       89.40       91.58     16.56 o 
   1   7   6     1050.96     1112.04     28.15 o 
   2   7   6     1179.83     1198.15     37.22 o 
   3   7   6     1047.14     1054.56     46.45 o 
   4   7   6      336.80      356.62     25.94 o 
   5   7   6     1359.00     1367.36     36.53 o 
   6   7   6     1143.93     1148.00     32.18 o 
   7   7   6      365.00      373.55     22.82 o 
   8   7   6      466.24      514.31     26.05 o 
   9   7   6      165.82      186.18     19.70 o 
  10   7   6      672.26      678.07     32.59 o 
   0   8   6     6550.12     6538.22    231.45 o 
   1   8   6     1408.41     1414.74     47.09 o 
   2   8   6     1718.39     1686.44     46.56 o 
   3   8   6     1133.97     1148.37     36.41 o 
   4   8   6     2687.25     2673.31     63.17 o 
   5   8   6      191.76      175.45     16.87 o 
   6   8   6      129.43      109.15     16.75 o 
   7   8   6     1317.57     1379.18     53.10 o 
   8   8   6      718.35      735.01     48.40 o 
   9   8   6      113.86      113.62     16.34 o 
  10   8   6      311.12      294.18     24.77 o 
   1   9   6      939.55      904.45     32.09 o 
   2   9   6     1082.03     1101.58     35.80 o 
   3   9   6     1763.11     1771.88     47.81 o 
   4   9   6       86.29       94.12     13.05 o 
   5   9   6     1766.07     1720.28     74.69 o 
   6   9   6     1326.85     1332.68     42.57 o 
   7   9   6      165.73      164.89     17.85 o 
   8   9   6       36.21       42.05     15.65 o 
   9   9   6      158.85      152.52     18.71 o 
  10   9   6      154.33      164.49     19.55 o 
   0  10   6      685.91      708.91     50.71 o 
   1  10   6        2.41        3.07      6.62 o 
   2  10   6     1255.43     1248.17     35.04 o 
   3  10   6      767.16      801.96     27.72 o 
   4  10   6     2424.47     2437.52     63.21 o 
   5  10   6      739.91      735.99     30.55 o 
   6  10   6      375.81      365.17     35.71 o 
   7  10   6      162.35      156.43     17.72 o 
   8  10   6      111.81      102.77     19.26 o 
   9  10   6      133.44      125.22     17.96 o 
   1  11   6      438.69      388.62     22.72 o 
   2  11   6      683.22      713.52     24.65 o 
   3  11   6      532.95      555.50     29.28 o 
   4  11   6      428.40      437.74     23.32 o 
   5  11   6      222.20      237.27     20.67 o 
   6  11   6      645.99      658.07     30.29 o 
   7  11   6       81.49       93.68     14.98 o 
   8  11   6      407.34      388.76     47.75 o 
   9  11   6       57.35       30.25     15.04 o 
   0  12   6     1860.34     1813.45     61.37 o 
   1  12   6       86.68       98.36     13.81 o 
   2  12   6      503.52      488.91     20.73 o 
   3  12   6      150.16      145.26     13.95 o 
   4  12   6      145.76      144.64     16.75 o 
   5  12   6       67.59       51.70     12.12 o 
   6  12   6      605.84      650.68     31.04 o 
   7  12   6       21.73       22.67     10.61 o 
   8  12   6      429.16      447.26     38.30 o 
   1  13   6      160.07      142.50     27.24 o 
   2  13   6      688.80      703.71     25.99 o 
   3  13   6      268.96      271.42     18.89 o 
   4  13   6      115.35      125.29     16.49 o 
   5  13   6      344.79      316.22     29.52 o 
   6  13   6      663.51      629.79     30.69 o 
   7  13   6       54.88       66.51     14.17 o 
   0  14   6     1120.02     1038.54     72.29 o 
   1  14   6      665.60      657.74     35.46 o 
   2  14   6      278.76      299.44     26.70 o 
   3  14   6       58.24       42.54     11.34 o 
   4  14   6      432.61      423.94     26.90 o 
   5  14   6       34.52       37.84     12.08 o 
   6  14   6       63.46       43.54     13.31 o 
   7  14   6      762.29      760.68     35.81 o 
   1  15   6       40.12       39.08     11.86 o 
   2  15   6      130.21      148.45     18.66 o 
   3  15   6      210.72      215.70     21.24 o 
   4  15   6        2.97        5.52     11.98 o 
   5  15   6      102.54       88.59     40.19 o 
   6  15   6      123.24      125.66     18.21 o 
   0  16   6      463.59      527.72     38.24 o 
   1  16   6       39.93       65.44     14.51 o 
   2  16   6      336.76      306.86     26.57 o 
   3  16   6      181.80      165.94     20.04 o 
   4  16   6      740.15      750.19     45.58 o 
   1  17   6      619.16      658.83     44.66 o 
   2  17   6       25.61       20.43     16.17 o 
   2   0   7     2122.36     2284.59     64.09 o 
   4   0   7      375.93      385.07     24.20 o 
   6   0   7     1764.49     1675.80     77.15 o 
   8   0   7       62.56       49.28     13.54 o 
  10   0   7      558.36      526.05     34.52 o 
   0   1   7     1178.18     1209.64     48.56 o 
   1   1   7      659.14      684.39     20.79 o 
   2   1   7     2844.97     3025.33     55.57 o 
   3   1   7     1477.82     1441.33     38.42 o 
   4   1   7     3846.09     3896.29     76.86 o 
   5   1   7      155.21      159.00     13.38 o 
   6   1   7     1202.73     1192.81     33.32 o 
   7   1   7     1593.71     1507.88     39.75 o 
   8   1   7      519.83      455.82     29.75 o 
   9   1   7      217.18      197.76     17.01 o 
  10   1   7      395.39      388.17     23.91 o 
  11   1   7      759.24      768.44     30.66 o 
   1   2   7     1078.34     1115.81     27.57 o 
   2   2   7     1587.38     1707.67     37.23 o 
   3   2   7      432.25      454.14     19.97 o 
   4   2   7       77.34      100.01     10.90 o 
   5   2   7      387.65      413.52     18.06 o 
   6   2   7      871.24      836.13     34.26 o 
   7   2   7      153.37      164.72     14.41 o 
   8   2   7      223.93      209.02     21.33 o 
   9   2   7       48.86       51.01     10.51 o 
  10   2   7      140.31      118.57     14.20 o 
  11   2   7       71.21       59.42     13.65 o 
   0   3   7     5230.23     5325.93    127.69 o 
   1   3   7      185.92      205.88     13.49 o 
   2   3   7     1123.91     1180.44     28.91 o 
   3   3   7      153.01      164.56     14.85 o 
   4   3   7      896.94      878.01     23.75 o 
   5   3   7       80.29      102.78     11.34 o 
   6   3   7     1086.19     1002.05     31.23 o 
   7   3   7       19.10       12.44      6.82 o 
   8   3   7     2148.07     2052.21     49.87 o 
   9   3   7       16.53       12.52      7.77 o 
  10   3   7       81.41       86.80     15.07 o 
  11   3   7       17.20        9.56     10.79 o 
   1   4   7     1517.58     1607.66     35.82 o 
   2   4   7     2621.32     2585.88     60.31 o 
   3   4   7     2109.01     2180.34     46.70 o 
   4   4   7      143.81      155.25     11.45 o 
   5   4   7     1576.00     1575.11     38.85 o 
   6   4   7      392.30      398.53     18.69 o 
   7   4   7      319.83      330.35     20.31 o 
   8   4   7        6.53        1.67      8.05 o 
   9   4   7       83.66       89.13     19.35 o 
  10   4   7     1370.73     1417.21     63.98 o 
   0   5   7    10715.77    11136.28    243.30 o 
   1   5   7      433.49      410.57     16.25 o 
   2   5   7     2952.36     2906.23     66.86 o 
   3   5   7     1148.68     1164.46     31.20 o 
   4   5   7      473.88      492.57     17.49 o 
   5   5   7      480.20      503.48     17.66 o 
   6   5   7      188.14      194.17     15.30 o 
   7   5   7     1391.49     1398.33     45.11 o 
   8   5   7     1307.98     1342.39    102.09 o 
   9   5   7      136.04      148.37     18.12 o 
  10   5   7      587.74      599.92     31.23 o 
   1   6   7      117.05      128.89     11.35 o 
   2   6   7     1179.11     1201.36     36.56 o 
   3   6   7      456.58      496.28     19.55 o 
   4   6   7       15.14       17.83      5.63 o 
   5   6   7      586.47      547.10     22.27 o 
   6   6   7      682.74      711.59     32.68 o 
   7   6   7       98.05       90.91     14.04 o 
   8   6   7       71.91       64.14     13.34 o 
   9   6   7       16.54       14.19      9.86 o 
  10   6   7      330.38      325.73     26.98 o 
   0   7   7       23.19       16.24     12.14 o 
   1   7   7      123.50      153.91     15.26 o 
   2   7   7       30.59       22.97      7.03 o 
   3   7   7     2114.34     2050.27     49.45 o 
   4   7   7     2688.72     2735.74     57.21 o 
   5   7   7       91.88      105.55     11.89 o 
   6   7   7        3.29        3.10      7.46 o 
   7   7   7      153.55      145.44     17.11 o 
   8   7   7       99.57       94.37     15.15 o 
   9   7   7       73.17       55.25     12.96 o 
  10   7   7      348.63      317.95     26.66 o 
   1   8   7      261.34      319.92     20.39 o 
   2   8   7      684.36      692.74     24.15 o 
   3   8   7        8.72       18.37      6.81 o 
   4   8   7       23.19       27.60      7.82 o 
   5   8   7       94.58       95.81     11.52 o 
   6   8   7     2151.06     2111.18     82.62 o 
   7   8   7       98.61       85.95     13.91 o 
   8   8   7      524.54      594.18     30.00 o 
   9   8   7       66.79       57.79     13.67 o 
   0   9   7     2216.71     2406.72     72.12 o 
   1   9   7      309.04      311.68     21.20 o 
   2   9   7      496.60      502.01     20.82 o 
   3   9   7      156.52      170.48     14.97 o 
   4   9   7      648.33      698.45     25.44 o 
   5   9   7      368.89      385.79     20.59 o 
   6   9   7      621.65      583.90     27.38 o 
   7   9   7       71.26       70.23     16.00 o 
   8   9   7      649.11      665.38     34.04 o 
   9   9   7       76.21       54.57     14.22 o 
   1  10   7      279.43      306.94     22.99 o 
   2  10   7     1331.01     1338.52     42.84 o 
   3  10   7      624.78      597.80     27.70 o 
   4  10   7      668.12      619.14     28.58 o 
   5  10   7      550.71      507.28     25.95 o 
   6  10   7       29.40       26.13      8.68 o 
   7  10   7       52.91       53.24     13.14 o 
   8  10   7      163.33      163.03     20.07 o 
   0  11   7     1728.87     1733.42     91.72 o 
   1  11   7      623.73      608.68     27.97 o 
   2  11   7     1477.87     1423.96     45.55 o 
   3  11   7      204.77      206.67     19.96 o 
   4  11   7      152.68      161.69     18.27 o 
   5  11   7      141.63      133.91     17.09 o 
   6  11   7      146.62      150.67     18.12 o 
   7  11   7      462.18      459.43     50.71 o 
   8  11   7      121.63      139.47     33.51 o 
   1  12   7       35.45       38.16     10.61 o 
   2  12   7      103.04      116.62     15.27 o 
   3  12   7      313.91      356.87     26.27 o 
   4  12   7       20.89        8.33      8.99 o 
   5  12   7      189.99      187.43     19.87 o 
   6  12   7      258.15      212.60     21.62 o 
   7  12   7        5.52        7.32      9.98 o 
   0  13   7      239.94      251.41     40.46 o 
   1  13   7       76.93       87.84     20.50 o 
   2  13   7      188.80      211.69     20.42 o 
   3  13   7      458.12      421.92     26.98 o 
   4  13   7     1927.15     1973.73     58.71 o 
   5  13   7      280.92      257.61     23.76 o 
   6  13   7       92.86      102.31     16.57 o 
   1  14   7      197.56      210.59     23.57 o 
   2  14   7      205.67      145.84     23.79 o 
   3  14   7      448.60      407.97     37.39 o 
   4  14   7      137.27      119.32     16.60 o 
   5  14   7      616.65      614.21     31.66 o 
   0  15   7      555.08      585.36     55.03 o 
   1  15   7       47.92       45.15     12.25 o 
   2  15   7      196.68      184.33     26.89 o 
   3  15   7      161.28      145.71     23.84 o 
   4  15   7       36.39       24.47     14.86 o 
   1  16   7      295.99      294.45     26.67 o 
   2  16   7      300.03      241.77     30.57 o 
   0   0   8     3996.12     4135.28    148.90 o 
   2   0   8     2445.23     2355.83     68.73 o 
   4   0   8     3119.79     3092.21     89.23 o 
   6   0   8     3081.49     2883.62     88.12 o 
   8   0   8      656.05      641.39     36.78 o 
  10   0   8       73.08       55.32     16.97 o 
   1   1   8     2136.50     2287.60     47.31 o 
   2   1   8     1385.95     1443.03     34.18 o 
   3   1   8      755.63      796.07     36.22 o 
   4   1   8      152.28      155.93     14.20 o 
   5   1   8      138.64      162.54     14.48 o 
   6   1   8     1257.14     1217.09     35.07 o 
   7   1   8      176.88      156.55     15.04 o 
   8   1   8      240.87      208.57     17.59 o 
   9   1   8       99.82       71.58     12.03 o 
  10   1   8       72.03       59.38     12.09 o 
   0   2   8     1304.19     1313.50     45.99 o 
   1   2   8     1378.87     1441.82     34.50 o 
   2   2   8     1397.07     1407.36     41.66 o 
   3   2   8      515.90      530.51     26.62 o 
   4   2   8     5059.02     5085.70    106.48 o 
   5   2   8     1108.03      995.63     30.52 o 
   6   2   8      331.80      323.66     20.39 o 
   7   2   8      238.10      218.04     17.18 o 
   8   2   8       22.22       17.30      8.05 o 
   9   2   8      824.03      776.54     29.83 o 
  10   2   8      257.19      239.49     19.84 o 
   1   3   8       96.23      117.22     11.29 o 
   2   3   8      660.35      690.17     26.70 o 
   3   3   8        2.56        1.15      6.47 o 
   4   3   8       83.52       73.86     12.60 o 
   5   3   8       24.55       21.40      7.41 o 
   6   3   8     1462.88     1449.47     39.20 o 
   7   3   8       18.41       18.60      7.77 o 
   8   3   8      194.07      175.22     15.95 o 
   9   3   8       29.26       12.72      9.43 o 
  10   3   8        5.71        1.80      9.38 o 
   0   4   8      698.51      694.89     32.10 o 
   1   4   8      133.46      165.06     13.01 o 
   2   4   8      868.59      881.29     30.79 o 
   3   4   8      258.96      291.58     20.75 o 
   4   4   8     3874.56     3831.95     87.37 o 
   5   4   8      840.72      833.24     27.89 o 
   6   4   8      119.45      111.84     12.61 o 
   7   4   8       71.44       58.23     10.48 o 
   8   4   8       87.71       71.73     13.70 o 
   9   4   8      355.32      325.01     26.04 o 
   1   5   8       75.80       84.86     11.99 o 
   2   5   8     2227.38     2237.03     56.97 o 
   3   5   8      174.24      186.48     14.93 o 
   4   5   8      589.69      547.96     21.75 o 
   5   5   8      240.40      254.93     18.24 o 
   6   5   8      735.22      738.55     32.24 o 
   7   5   8       31.29       20.35      9.49 o 
   8   5   8      163.31      151.81     18.16 o 
   9   5   8       62.69       68.80     14.25 o 
   0   6   8     2106.92     2259.83     68.55 o 
   1   6   8      340.53      367.40     21.88 o 
   2   6   8      457.43      478.33     26.91 o 
   3   6   8     1095.40     1092.17     31.82 o 
   4   6   8      672.69      635.83     24.06 o 
   5   6   8       45.96       23.08     11.67 o 
   6   6   8      848.63      819.98     34.30 o 
   7   6   8       78.40       59.08     12.72 o 
   8   6   8      700.43      702.46     33.36 o 
   9   6   8       33.90       45.46     13.07 o 
   1   7   8     1689.10     1788.89     49.55 o 
   2   7   8      668.98      695.93     28.65 o 
   3   7   8      748.43      776.60     26.76 o 
   4   7   8      206.72      202.72     16.00 o 
   5   7   8      409.73      373.34     23.17 o 
   6   7   8     1147.91     1164.25     42.21 o 
   7   7   8      481.49      493.58     27.34 o 
   8   7   8      539.61      580.63     30.52 o 
   9   7   8      149.57      117.40     26.24 o 
   0   8   8      490.56      522.78     45.86 o 
   1   8   8      706.99      710.59     29.29 o 
   2   8   8     1104.66     1102.13     32.84 o 
   3   8   8       87.60       98.25     13.78 o 
   4   8   8     2493.56     2581.11     58.02 o 
   5   8   8      443.23      439.28     22.43 o 
   6   8   8      274.63      294.99     35.45 o 
   7   8   8      107.16      100.36     15.16 o 
   8   8   8       20.11       20.37     10.87 o 
   1   9   8      472.79      468.83     32.81 o 
   2   9   8      688.14      769.30     29.58 o 
   3   9   8       27.63       15.36      7.29 o 
   4   9   8       22.16       29.29      8.56 o 
   5   9   8        5.97        1.09      6.48 o 
   6   9   8      464.07      446.64     28.36 o 
   7   9   8      136.23      140.94     18.31 o 
   8   9   8       58.13       62.56     15.14 o 
   0  10   8      431.47      376.57     46.40 o 
   1  10   8       47.36       55.28      9.89 o 
   2  10   8      832.47      863.51     33.25 o 
   3  10   8      776.54      765.09     27.96 o 
   4  10   8      328.06      334.34     21.85 o 
   5  10   8      237.56      229.52     18.53 o 
   6  10   8      202.12      180.51     26.76 o 
   7  10   8       81.44       93.12     16.02 o 
   1  11   8      630.34      610.24     31.52 o 
   2  11   8      652.54      682.19     41.35 o 
   3  11   8       38.51       45.30     10.03 o 
   4  11   8      386.97      423.27     35.20 o 
   5  11   8       15.05        8.46      7.91 o 
   6  11   8      189.33      200.10     23.00 o 
   7  11   8      183.39      164.12     21.39 o 
   0  12   8      661.08      740.13     39.48 o 
   1  12   8       56.87       32.21     11.00 o 
   2  12   8       33.94       21.27      8.70 o 
   3  12   8      669.11      667.07     27.14 o 
   4  12   8       16.80       31.86      9.66 o 
   5  12   8       11.09        0.12      8.02 o 
   6  12   8      156.75      161.89     17.42 o 
   1  13   8      585.29      554.33     94.68 o 
   2  13   8      122.23      124.55     17.09 o 
   3  13   8       43.68       41.79     12.76 o 
   4  13   8       39.51       30.33     11.90 o 
   5  13   8       82.96       71.94     12.88 o 
   0  14   8      207.17      257.34     42.62 o 
   1  14   8      402.97      372.88     36.19 o 
   2  14   8       78.56       64.20     18.48 o 
   3  14   8       92.83       71.86     27.78 o 
   4  14   8      298.03      284.66     25.37 o 
   1  15   8      138.25      104.82     21.53 o 
   2   0   9     2253.58     2320.94    101.97 o 
   4   0   9      509.93      479.36     30.13 o 
   6   0   9      203.91      189.37     23.65 o 
   8   0   9      171.70      175.40     24.02 o 
   0   1   9      394.12      388.70     24.72 o 
   1   1   9      213.99      221.03     15.61 o 
   2   1   9      482.52      525.03     23.86 o 
   3   1   9      512.31      462.73     28.54 o 
   4   1   9      751.62      738.02     28.27 o 
   5   1   9      385.81      412.75     20.81 o 
   6   1   9      319.19      292.60     23.21 o 
   7   1   9      488.47      476.88     22.97 o 
   8   1   9      163.17      139.12     15.61 o 
   9   1   9      309.95      277.22     21.13 o 
   1   2   9      429.34      472.49     19.17 o 
   2   2   9      767.97      830.35     30.66 o 
   3   2   9      271.25      288.85     26.70 o 
   4   2   9        0.72       -2.50      6.85 o 
   5   2   9      222.86      227.17     17.57 o 
   6   2   9      623.39      573.45     24.27 o 
   7   2   9       43.69       32.96      9.43 o 
   8   2   9       65.45       65.01     11.94 o 
   9   2   9        0.11        4.99      8.61 o 
   0   3   9     1057.47     1111.54     43.47 o 
   1   3   9       17.32       16.29      8.73 o 
   2   3   9      600.32      633.30     35.37 o 
   3   3   9      193.39      180.04     22.12 o 
   4   3   9     1164.91     1126.31     39.08 o 
   5   3   9        8.78        1.90      6.00 o 
   6   3   9      942.38      912.23     31.25 o 
   7   3   9       17.96       10.09      7.88 o 
   8   3   9      606.16      570.84     25.79 o 
   9   3   9       30.20       26.26     11.94 o 
   1   4   9     1382.42     1530.73     44.84 o 
   2   4   9      846.95      903.79     32.89 o 
   3   4   9      866.74      881.85     32.65 o 
   4   4   9      154.42      140.11     16.58 o 
   5   4   9      323.60      320.34     20.93 o 
   6   4   9      892.35      841.28     29.90 o 
   7   4   9      177.57      183.65     20.42 o 
   8   4   9      406.46      358.32     27.79 o 
   0   5   9     1136.73     1211.18     70.14 o 
   1   5   9      746.22      733.47     29.56 o 
   2   5   9     2345.70     2368.18     61.39 o 
   3   5   9      499.70      465.84     20.68 o 
   4   5   9     1207.48     1231.98     42.11 o 
   5   5   9      498.70      505.43     23.57 o 
   6   5   9      709.79      743.07     33.27 o 
   7   5   9      331.67      322.43     26.17 o 
   8   5   9      185.74      133.43     18.07 o 
   1   6   9      244.84      230.87     19.52 o 
   2   6   9      502.88      521.36     26.50 o 
   3   6   9       25.48       21.35      7.56 o 
   4   6   9      231.54      230.93     20.82 o 
   5   6   9       77.38       83.12     14.04 o 
   6   6   9       62.90       37.34     12.05 o 
   7   6   9       27.93       36.08     11.66 o 
   8   6   9      101.10      101.97     32.68 o 
   0   7   9      514.57      532.49     46.94 o 
   1   7   9      263.16      295.49     20.93 o 
   2   7   9      120.98      123.68     15.57 o 
   3   7   9      158.63      164.49     18.77 o 
   4   7   9      745.11      745.94     32.64 o 
   5   7   9      271.61      227.73     24.02 o 
   6   7   9       14.07        0.97      8.33 o 
   7   7   9      151.78      123.67     17.33 o 
   1   8   9       12.95       14.32     13.49 o 
   2   8   9      728.53      789.52     28.42 o 
   3   8   9      184.37      203.55     17.19 o 
   4   8   9      181.87      140.91     17.29 o 
   5   8   9      276.33      278.37     23.98 o 
   6   8   9      216.74      208.19     21.47 o 
   7   8   9       23.01        6.35      9.78 o 
   0   9   9     1424.86     1434.53     83.62 o 
   1   9   9       24.56       23.06     12.68 o 
   2   9   9      458.18      456.43     23.17 o 
   3   9   9      314.89      310.81     22.12 o 
   4   9   9       96.65       89.21     12.32 o 
   5   9   9      265.39      280.55     44.38 o 
   6   9   9      547.21      570.95     30.87 o 
   1  10   9      677.06      710.55     38.65 o 
   2  10   9      342.51      381.50     23.48 o 
   3  10   9      502.64      523.57     24.06 o 
   4  10   9      166.85      180.96     23.52 o 
   5  10   9      352.63      343.28     27.44 o 
   6  10   9      261.54      241.75     24.38 o 
   0  11   9      519.22      534.11     51.79 o 
   1  11   9      274.25      258.42     23.40 o 
   2  11   9      133.89      120.25     16.94 o 
   3  11   9       21.51       30.85      9.71 o 
   4  11   9      578.41      594.49     36.04 o 
   5  11   9       29.88       25.44      9.79 o 
   1  12   9      268.83      255.20     24.02 o 
   2  12   9      518.31      481.22     29.07 o 
   3  12   9       68.54       65.03     12.54 o 
   4  12   9      104.06      105.65     14.66 o 
   0  13   9      672.67      660.89     59.35 o 
   1  13   9       31.17       26.78     12.41 o 
   2  13   9      612.74      641.43     32.99 o 
   0   0  10     4457.18     4841.49    179.11 o 
   2   0  10      184.46      182.35     32.91 o 
   4   0  10      235.47      206.20     25.14 o 
   6   0  10       35.44       26.74     13.21 o 
   1   1  10      528.32      543.64     25.53 o 
   2   1  10      856.51      877.30     41.56 o 
   3   1  10      520.56      562.91     42.08 o 
   4   1  10       93.03       97.31     12.59 o 
   5   1  10      201.63      206.79     21.34 o 
   6   1  10       40.32       34.18      9.67 o 
   7   1  10       45.65       44.79     11.33 o 
   0   2  10     2521.85     2617.55     79.35 o 
   1   2  10      184.14      191.02     18.17 o 
   2   2  10      613.31      620.51     34.51 o 
   3   2  10      377.82      354.65     52.06 o 
   4   2  10      866.17      866.75     35.67 o 
   5   2  10       31.20       27.82      9.16 o 
   6   2  10      133.45      129.12     15.05 o 
   7   2  10      598.63      592.00     26.88 o 
   1   3  10      104.71       89.30     13.68 o 
   2   3  10      998.90      928.08     42.81 o 
   3   3  10      131.47      129.12     20.18 o 
   4   3  10      335.09      347.35     26.30 o 
   5   3  10       53.21       39.74     10.02 o 
   6   3  10      594.43      572.73     26.02 o 
   7   3  10       39.90       30.08      9.96 o 
   0   4  10      140.79      159.69     31.83 o 
   1   4  10       11.88       19.88      9.28 o 
   2   4  10       24.48       16.89     10.26 o 
   3   4  10      481.85      472.92     31.43 o 
   4   4  10     1322.69     1285.22     45.14 o 
   5   4  10       57.65       35.96      9.62 o 
   6   4  10       21.40       17.23      8.62 o 
   7   4  10      132.10      129.94     18.62 o 
   1   5  10      150.33      167.82     18.03 o 
   2   5  10      322.32      305.35     27.09 o 
   3   5  10       48.22       56.18     12.39 o 
   4   5  10       16.90        8.39      8.32 o 
   5   5  10       96.78      111.04     16.51 o 
   6   5  10      391.77      361.73     28.12 o 
   7   5  10       26.73       18.15     10.70 o 
   0   6  10     1323.28     1351.45     80.39 o 
   1   6  10       13.78       14.57     12.21 o 
   2   6  10      143.41      159.46     17.68 o 
   3   6  10      468.01      449.39     37.13 o 
   4   6  10      169.48      124.32     16.79 o 
   5   6  10      109.64      115.32     16.75 o 
   6   6  10      302.59      281.24     24.93 o 
   1   7  10      811.51      827.00     83.62 o 
   2   7  10      863.46      913.34     36.08 o 
   3   7  10      604.04      647.72     32.15 o 
   4   7  10      198.36      192.45     27.50 o 
   5   7  10      444.51      466.85     44.17 o 
   6   7  10       49.35       45.35     12.58 o 
   0   8  10     1356.47     1382.20     84.16 o 
   1   8  10      213.77      230.44     27.85 o 
   2   8  10      295.23      306.56     25.43 o 
   3   8  10      165.95      155.95     22.04 o 
   4   8  10      309.57      303.89     25.67 o 
   5   8  10        1.40        9.04     10.15 o 
   1   9  10       51.92       45.36     16.01 o 
   2   9  10      482.07      464.22     31.96 o 
   3   9  10      385.18      377.01     23.24 o 
   4   9  10       38.29       24.00     10.87 o 
   5   9  10      178.64      152.57     19.52 o 
   0  10  10       89.16       56.11     23.74 o 
   1  10  10       35.12       29.53     11.73 o 
   2  10  10       28.33       30.40     11.72 o 
   3  10  10      234.58      232.39     19.60 o 
   4  10  10      685.69      693.08     34.44 o 
   1  11  10      124.93      143.65     19.08 o 
   2  11  10       46.05       40.66     12.36 o 
   2   0  11      325.42      270.83     39.92 o 
   4   0  11       48.54       31.71     13.48 o 
   6   0  11     1154.88     1177.51     55.30 o 
   0   1  11      209.32      203.39     33.99 o 
   1   1  11      111.16      109.81     19.42 o 
   2   1  11       14.44       18.80     14.03 o 
   3   1  11      260.44      267.55     28.99 o 
   4   1  11      990.21     1038.90     35.10 o 
   5   1  11      336.26      325.35     22.83 o 
   6   1  11      141.91      115.42     15.53 o 
   1   2  11       86.99       77.25     16.72 o 
   2   2  11      419.10      437.11     33.05 o 
   3   2  11       69.39       47.79     15.75 o 
   4   2  11       61.94       48.38     10.85 o 
   5   2  11       80.04       69.09     12.28 o 
   0   3  11     1633.21     1791.15     94.41 o 
   1   3  11       36.83       41.00     22.12 o 
   2   3  11      571.32      555.58     36.42 o 
   3   3  11        6.32       16.10     12.29 o 
   4   3  11       90.77       71.68     15.75 o 
   5   3  11       31.94       33.84     10.07 o 
   1   4  11      660.70      660.41     38.61 o 
   2   4  11      505.52      507.57     32.72 o 
   3   4  11      192.99      191.86     20.51 o 
   4   4  11       58.09       33.80     10.23 o 
   5   4  11       91.25      103.76     14.39 o 
   0   5  11      115.76       91.72     26.98 o 
   1   5  11      270.60      241.47     27.85 o 
   2   5  11      134.73      147.20     21.91 o 
   3   5  11       10.55        8.15      9.70 o 
   4   5  11     1832.30     1921.19     60.03 o 
   5   5  11      144.90      100.59     16.35 o 
   1   6  11      188.95      176.96     27.51 o 
   2   6  11      144.88      128.94     31.29 o 
   3   6  11      218.16      234.25     22.87 o 
   4   6  11       10.22       19.40     10.48 o 
   0   7  11      251.98      214.18     39.38 o 
   1   7  11       97.82       67.78     18.88 o 
   2   7  11      194.47      135.48     22.04 o 
   3   7  11      251.93      232.76     22.72 o 
   1   8  11      173.68      161.27     25.17 o 
   2   8  11      540.19      556.03     30.84 o 
   2   0  12      492.63      514.15     50.17 o 
   1   1  12      161.90      105.74     28.05 o 
   2   1  12      253.61      265.65     29.93 o 
   1   2  12       71.75       49.63     22.66 o 
   2   2  12      378.37      363.29     33.95 o 
   1   3  12       75.52       84.16     27.51 o 
   2   3  12      309.92      225.51     38.84 o 
   0   4  12      326.79      216.34     37.23 o 
                                                 
